# Supplementary material for: Tissue- and Sex-Specific DNA Methylation Changes in Mice Perinatally Exposed to Lead (Pb)
Source: Front Genet. 2020 Aug 21;11:840. doi: 10.3389/fgene.2020.00840 (PMC7472839; doi:10.3389/fgene.2020.00840)
Supplement: Supplementary file 5 [file Table_1.XLSX]

## Sheet: Sheet1
Supplementary Table 1. Number of identified DMCs.
	DMC
	Total	Significant	Hyper	Hypo
Female Blood	1218482	1307	634	673
Female Liver	1245526	1170	694	476
Male Blood	1215539	1434	400	1034
Male Liver	1262104	979	476	503
Methylation changes are expressed as lead vs. control.
