# Supplementary material for: Tissue- and Sex-Specific DNA Methylation Changes in Mice Perinatally Exposed to Lead (Pb)
Source: Front Genet. 2020 Aug 21;11:840. doi: 10.3389/fgene.2020.00840 (PMC7472839; doi:10.3389/fgene.2020.00840)
Supplement: Supplementary file 6 [file Table_2.XLSX]

## Sheet: Sheet1
Supplementary Table 2. Reads depth and bisulfite conversion rate
ID	Time	Group	Sex	Tissue	CpG depth	bis Cov
T101a	PND21	Ctrl	F	Blood	86.8065	99.88
T108a	PND21	Ctrl	F	Blood	85.035	99.91
T109a	PND21	Ctrl	F	Blood	92.6639	99.91
T113a	PND21	Ctrl	F	Blood	96.4389	99.9
T118a	PND21	Ctrl	F	Blood	98.9122	99.88
T119a	PND21	Ctrl	F	Blood	94.1136	99.88
T119c	PND21	Ctrl	F	Blood	86.5499	99.91
T102a	PND21	Pb	F	Blood	77.2456	99.9
T103a	PND21	Pb	F	Blood	78.8261	99.89
T105a	PND21	Pb	F	Blood	82.8419	99.91
T106a	PND21	Pb	F	Blood	96.7244	99.87
T107a	PND21	Pb	F	Blood	115.621	99.88
T112a	PND21	Pb	F	Blood	102.604	99.88
T116a	PND21	Pb	F	Blood	85.717	99.88
T101a	PND21	Ctrl	F	Liver	89.0284	99.91
T108a	PND21	Ctrl	F	Liver	82.4205	99.93
T109a	PND21	Ctrl	F	Liver	89.7199	99.91
T113a	PND21	Ctrl	F	Liver	100.452	99.89
T118a	PND21	Ctrl	F	Liver	99.949	99.9
T119a	PND21	Ctrl	F	Liver	86.1235	99.92
T119c	PND21	Ctrl	F	Liver	91.7057	99.91
T102a	PND21	Pb	F	Liver	86.9139	99.92
T103a	PND21	Pb	F	Liver	90.479	99.9
T105a	PND21	Pb	F	Liver	86.1628	99.91
T106a	PND21	Pb	F	Liver	87.1278	99.9
T107a	PND21	Pb	F	Liver	90.4402	99.89
T112a	PND21	Pb	F	Liver	119.827	99.89
T116a	PND21	Pb	F	Liver	94.3208	99.91
T101b	PND21	Ctrl	M	Blood	99.0386	99.89
T108b	PND21	Ctrl	M	Blood	77.8633	99.88
T109b	PND21	Ctrl	M	Blood	97.4099	99.88
T113b	PND21	Ctrl	M	Blood	89.1693	99.89
T118b	PND21	Ctrl	M	Blood	88.1646	99.89
T118j	PND21	Ctrl	M	Blood	110.493	99.88
T119b	PND21	Ctrl	M	Blood	99.5711	99.89
T102b	PND21	Pb	M	Blood	89.8483	99.88
T103b	PND21	Pb	M	Blood	94.3833	99.87
T105b	PND21	Pb	M	Blood	98.295	99.9
T106b	PND21	Pb	M	Blood	96.2921	99.9
T107b	PND21	Pb	M	Blood	102.55	99.89
T112b	PND21	Pb	M	Blood	90.915	99.87
T116b	PND21	Pb	M	Blood	82.9841	99.89
T101b	PND21	Ctrl	M	Liver	110.222	99.93
T108b	PND21	Ctrl	M	Liver	83.8648	99.88
T109b	PND21	Ctrl	M	Liver	100.658	99.92
T113b	PND21	Ctrl	M	Liver	86.7226	99.89
T118b	PND21	Ctrl	M	Liver	88.275	99.9
T118j	PND21	Ctrl	M	Liver	93.3714	99.89
T119b	PND21	Ctrl	M	Liver	92.4368	99.88
T102b	PND21	Pb	M	Liver	99.8544	99.9
T103b	PND21	Pb	M	Liver	88.1124	99.92
T105b	PND21	Pb	M	Liver	109.13	99.89
T106b	PND21	Pb	M	Liver	91.6561	99.88
T107b	PND21	Pb	M	Liver	97.1949	99.92
T112b	PND21	Pb	M	Liver	94.7637	99.9
T116b	PND21	Pb	M	Liver	91.7559	99.91
				Average:	93.2101	99.8961
					8.87378	0.0154542
