# Supplementary material for: Tissue- and Sex-Specific DNA Methylation Changes in Mice Perinatally Exposed to Lead (Pb)
Source: Front Genet. 2020 Aug 21;11:840. doi: 10.3389/fgene.2020.00840 (PMC7472839; doi:10.3389/fgene.2020.00840)
Supplement: Supplementary file 7 [file Table_3.XLSX]

## Sheet: DMCs 
Proportion test results of DMC annotations
DMCs					DMCs
Female blood					Male blood
type	Pval	Sig	Qval		type	Pval	Sig	Qval
mm10_cpg_inter	6.80148e-81	TRUE	3.74082e-80		mm10_genes_1to5kb	0.0330224	TRUE	0.0403607
mm10_genes_introns	7.42094e-24	TRUE	2.04076e-23		mm10_genes_exons	0.0404918	TRUE	0.044541
mm10_genes_exons	0.467434	FALSE	0.514177		mm10_cpg_islands	9.51434e-146	TRUE	1.04658e-144
mm10_cpg_islands	1.43005e-97	TRUE	1.57306e-96		mm10_genes_introns	1.05158e-64	TRUE	3.85579e-64
mm10_genes_promoters	4.42568e-34	TRUE	1.62275e-33		mm10_cpg_inter	4.58516e-131	TRUE	2.52184e-130
mm10_genes_1to5kb	0.000587104	TRUE	0.000807268		mm10_genes_promoters	9.0268e-53	TRUE	2.48237e-52
mm10_genes_3UTRs	4.01583e-05	TRUE	6.31059e-05		mm10_cpg_shores	0.0141731	TRUE	0.019488
mm10_genes_5UTRs	9.79663e-21	TRUE	2.15526e-20		mm10_genes_5UTRs	2.16205e-41	TRUE	4.75651e-41
mm10_enhancers_fantom	0.938249	FALSE	0.938249		mm10_genes_3UTRs	2.4564e-05	TRUE	3.86005e-05
mm10_cpg_shelves	2.65447e-07	TRUE	4.86652e-07		mm10_cpg_shelves	7.25626e-12	TRUE	1.33031e-11
mm10_cpg_shores	0.00175774	TRUE	0.00214835		mm10_enhancers_fantom	0.0696054	FALSE	0.0696054
DMCs					DMCs
Female liver					Male liver
type	Pval	Sig	Qval		type	Pval	Sig	Qval
mm10_cpg_inter	8.39975e-119	TRUE	4.61986e-118		mm10_cpg_inter	1.0936e-120	TRUE	1.20296e-119
mm10_genes_5UTRs	2.10356e-38	TRUE	5.7848e-38		mm10_genes_introns	1.05044e-32	TRUE	2.88871e-32
mm10_genes_exons	0.569819	FALSE	0.6268		mm10_genes_exons	0.216867	FALSE	0.216867
mm10_cpg_islands	1.0444e-120	TRUE	1.14884e-119		mm10_genes_1to5kb	0.0995291	FALSE	0.109482
mm10_genes_promoters	5.33447e-44	TRUE	1.95597e-43		mm10_cpg_shores	0.0405351	TRUE	0.0495429
mm10_genes_introns	6.26633e-25	TRUE	1.37859e-24		mm10_cpg_islands	2.91441e-103	TRUE	1.60292e-102
mm10_genes_1to5kb	1.51843e-07	TRUE	2.08784e-07		mm10_genes_5UTRs	5.73406e-31	TRUE	1.26149e-30
mm10_cpg_shores	7.97723e-05	TRUE	9.74995e-05		mm10_genes_promoters	1.45852e-40	TRUE	5.34791e-40
mm10_enhancers_fantom	0.709009	FALSE	0.709009		mm10_enhancers_fantom	0.0113211	TRUE	0.0155665
mm10_genes_3UTRs	5.36275e-16	TRUE	9.83171e-16		mm10_genes_3UTRs	0.00141501	TRUE	0.00222359
mm10_cpg_shelves	5.18046e-12	TRUE	8.14072e-12		mm10_cpg_shelves	3.22428e-08	TRUE	5.91119e-08

## Sheet: DMRs
Supplementary Table 3. Proportion test results of DMR annotations
DMRs					DMRs
Female blood					Male blood
type	Pval	Sig	Qval		type	Pval	Sig	Qval
mm10_cpg_inter	2.20853e-05	TRUE	4.85876e-05		mm10_genes_exons	0.0572678	FALSE	0.069994
mm10_genes_exons	0.848768	FALSE	0.883403		mm10_cpg_inter	3.02941e-11	TRUE	6.66471e-11
mm10_cpg_islands	5.07636e-25	TRUE	5.584e-24		mm10_genes_introns	7.52605e-33	TRUE	4.13933e-32
mm10_genes_introns	2.66861e-11	TRUE	1.46774e-10		mm10_cpg_shores	0.0901453	FALSE	0.0991598
mm10_genes_1to5kb	0.000399058	TRUE	0.000731606		mm10_cpg_islands	5.1542e-53	TRUE	5.66962e-52
mm10_genes_5UTRs	4.25015e-07	TRUE	1.16879e-06		mm10_genes_promoters	2.75456e-15	TRUE	1.01e-14
mm10_cpg_shelves	0.147216	FALSE	0.231339		mm10_genes_5UTRs	2.93742e-14	TRUE	8.0779e-14
mm10_cpg_shores	0.883403	FALSE	0.883403		mm10_genes_1to5kb	0.0155162	TRUE	0.0216854
mm10_genes_promoters	1.75022e-09	TRUE	6.41748e-09		mm10_cpg_shelves	0.000268894	TRUE	0.000492973
mm10_genes_3UTRs	0.411447	FALSE	0.565739		mm10_genes_3UTRs	0.0157712	TRUE	0.0216854
mm10_enhancers_fantom	0.487772	FALSE	0.596166		mm10_enhancers_fantom	0.5357	FALSE	0.5357
DMRs					DMRs
Female liver					Male liver
type	Pval	Sig	Qval		type	Pval	Sig	Qval
mm10_cpg_inter	3.38234e-10	TRUE	6.20096e-10		mm10_genes_promoters	4.95519e-18	TRUE	1.8169e-17
mm10_genes_exons	0.853667	FALSE	0.853667		mm10_genes_introns	7.56958e-25	TRUE	4.16327e-24
mm10_cpg_shores	0.817437	FALSE	0.853667		mm10_cpg_islands	1.436e-39	TRUE	1.5796e-38
mm10_genes_promoters	1.59982e-15	TRUE	4.3995e-15		mm10_cpg_inter	5.61429e-15	TRUE	1.23514e-14
mm10_genes_introns	9.96435e-17	TRUE	3.6536e-16		mm10_genes_1to5kb	0.0857192	FALSE	0.117864
mm10_genes_1to5kb	2.54498e-10	TRUE	5.59896e-10		mm10_cpg_shores	0.257698	FALSE	0.283467
mm10_genes_5UTRs	7.72768e-21	TRUE	4.25022e-20		mm10_genes_5UTRs	3.67498e-15	TRUE	1.01062e-14
mm10_cpg_islands	9.05076e-53	TRUE	9.95583e-52		mm10_genes_exons	0.0337111	FALSE	0.0529745
mm10_enhancers_fantom	0.795508	FALSE	0.853667		mm10_genes_3UTRs	0.220258	FALSE	0.269204
mm10_cpg_shelves	0.000858117	TRUE	0.00117991		mm10_cpg_shelves	0.000681504	TRUE	0.00124942
mm10_genes_3UTRs	4.32072e-07	TRUE	6.78971e-07		mm10_enhancers_fantom	0.448345	FALSE	0.448345
