# Supplementary material for: Tissue- and Sex-Specific DNA Methylation Changes in Mice Perinatally Exposed to Lead (Pb)
Source: Front Genet. 2020 Aug 21;11:840. doi: 10.3389/fgene.2020.00840 (PMC7472839; doi:10.3389/fgene.2020.00840)
Supplement: Supplementary file 8 [file Table_4.XLSX]

## Sheet: 2
Group	seqnames	start	end	width	strand	stat	meth.Lead	meth.Ctrl	meth.diff	hyper.direction	pvalue	fdr	annot.seqnames	annot.start	annot.end	annot.width	annot.strand	annot.gene_id	annot.symbol	annot.type
F_Liver	chr2	140984351	140984400	50	*	3.79709	80.2119	63.9392	-16.2728	Lead	0.000146403	0.0678747	chr2	140825082	141024024	198943	+	72899	Macrod2	mm10_genes_introns
F_Liver	chr10	127544801	127544850	50	*	4.94032	78.8085	91.3248	12.5163	Ctrl	7.8e-07	0.00357669	chr10	127544688	127545534	847	-	16971	Lrp1	mm10_genes_introns
M_Blood	chr10	127571101	127571150	50	*	3.44254	67.0706	85.0162	17.9456	Ctrl	0.00057627	0.117688	chr10	127569416	127571405	1990	-	16971	Lrp1	mm10_genes_introns
M_Blood	chr2	140516001	140516050	50	*	3.35668	82.0833	92.919	10.8357	Ctrl	0.000788831	0.138027	chr2	140452687	140825051	372365	+	72899	Macrod2	mm10_genes_introns
M_Liver	chr2	140970801	140970850	50	*	6.0383	83.4946	68.5952	-14.8994	Lead	1.56e-09	5.8e-05	chr2	140825082	141024024	198943	+	72899	Macrod2	mm10_genes_introns
M_Liver	chr10	127590601	127590650	50	*	3.90955	79.4105	93.5918	14.1812	Ctrl	9.25e-05	0.0589807	chr10	127590557	127590737	181	-	16971	Lrp1	mm10_genes_exons

## Sheet: 5
Group	seqnames	start	end	width	strand	stat	meth.Lead	meth.Ctrl	meth.diff	hyper.direction	pvalue	fdr	annot.seqnames	annot.start	annot.end	annot.width	annot.strand	annot.gene_id	annot.symbol	annot.type
F_Blood	chr4	154473401	154473450	50	*	4.17356	63.3079	78.5558	15.2479	Ctrl	3e-05	0.0275543	chr4	154367316	154476638	109323	-	70673	Prdm16	mm10_genes_introns
F_Blood	chr4	154473401	154473450	50	*	4.17356	63.3079	78.5558	15.2479	Ctrl	3e-05	0.0275543	chr4	154367313	154476638	109326	-	70673	Prdm16	mm10_genes_introns
F_Blood	chr4	154630251	154630300	50	*	3.85402	81.9698	66.0794	-15.8904	Lead	0.000116192	0.05999	chr4	154528932	154636722	107791	-	70673	Prdm16	mm10_genes_introns
F_Blood	chr10	60652251	60652300	50	*	3.60102	74.796	90.7927	15.9966	Ctrl	0.000316977	0.10365	chr10	60650168	60657266	7099	-	22295	Cdh23	mm10_genes_introns
F_Blood	chr10	60652251	60652300	50	*	3.60102	74.796	90.7927	15.9966	Ctrl	0.000317	0.10365	chr10	60650168	60657266	7099	-	22295	Cdh23	mm10_genes_introns
F_Blood	chr10	60652251	60652300	50	*	3.60102	74.796	90.7927	15.9966	Ctrl	0.000316977	0.10365	chr10	60650168	60653002	2835	-	22295	Cdh23	mm10_genes_introns
F_Blood	chr10	79739501	79739550	50	*	7.90611	99.375	80.4056	-18.9694	Lead	2.66e-15	5.18e-10	chr10	79697326	80369543	672218	-	100568459	Bc1	mm10_genes_introns
F_Blood	chr10	79826801	79826850	50	*	3.99259	96.994	83.8398	-13.1542	Lead	6.54e-05	0.0433053	chr10	79697326	80369543	672218	-	100568459	Bc1	mm10_genes_introns
F_Blood	chr10	80087601	80087650	50	*	3.58147	22.466	36.7744	14.3084	Ctrl	0.000342	0.108275	chr10	79697326	80369543	672218	-	100568459	Bc1	mm10_genes_introns
F_Blood	chr10	80273901	80273950	50	*	6.1665	79.3273	99.5588	20.2315	Ctrl	6.98e-10	1.46e-05	chr10	79697326	80369543	672218	-	100568459	Bc1	mm10_genes_introns
F_Blood	chr1	88261151	88261200	50	*	3.5874	83.9126	100	16.0874	Ctrl	0.000334	0.106825	chr1	88258856	88266658	7803	-	381280	Hjurp	mm10_genes_exons
F_Blood	chr1	88261151	88261200	50	*	3.5874	83.9126	100	16.0874	Ctrl	0.000334	0.106825	chr1	88258856	88265180	6325	-	381280	Hjurp	mm10_genes_3UTRs
F_Blood	chr1	88261151	88261200	50	*	3.5874	83.9126	100	16.0874	Ctrl	0.000333986	0.106825	chr1	88258856	88265180	6325	-	381280	Hjurp	mm10_genes_3UTRs
F_Blood	chr17	5096351	5096400	50	*	3.61808	95.449	83.2424	-12.2066	Lead	0.000296791	0.10076	chr17	5040775	5097573	56799	+	239985	Arid1b	mm10_genes_introns
F_Blood	chr17	5299401	5299450	50	*	4.90916	69.6128	96.5046	26.8918	Ctrl	9.15e-07	0.00299093	chr17	5291284	5305748	14465	+	239985	Arid1b	mm10_genes_introns
F_Liver	chr4	154448651	154448700	50	*	4.15878	85.589	74.2131	-11.3759	Lead	3.2e-05	0.0292541	chr4	154367316	154476638	109323	-	70673	Prdm16	mm10_genes_introns
F_Liver	chr4	154448651	154448700	50	*	4.15878	85.589	74.2131	-11.3759	Lead	3.2e-05	0.0292541	chr4	154367313	154476638	109326	-	70673	Prdm16	mm10_genes_introns
F_Liver	chr10	60347401	60347450	50	*	3.49424	52.6569	36.4899	-16.167	Lead	0.000475	0.122652	chr10	60337863	60376788	38926	-	22295	Cdh23	mm10_genes_introns
F_Liver	chr10	60347401	60347450	50	*	3.49424	52.6569	36.4899	-16.167	Lead	0.000475411	0.122652	chr10	60337863	60376788	38926	-	22295	Cdh23	mm10_genes_introns
F_Liver	chr10	80273901	80273950	50	*	5.32856	98.9583	74.717	-24.2414	Lead	9.9e-08	0.00117127	chr10	79697326	80369543	672218	-	100568459	Bc1	mm10_genes_introns
F_Liver	chr17	5152001	5152050	50	*	3.63248	80.1245	94.9666	14.8421	Ctrl	0.000280708	0.0948912	chr17	5127025	5242827	115803	+	239985	Arid1b	mm10_genes_introns
F_Liver	chr1	88261151	88261200	50	*	4.32509	64.5528	29.5322	-35.0206	Lead	1.52e-05	0.0194391	chr1	88258856	88266658	7803	-	381280	Hjurp	mm10_genes_exons
F_Liver	chr1	88261151	88261200	50	*	4.32509	64.5528	29.5322	-35.0206	Lead	1.52e-05	0.0194391	chr1	88258856	88265180	6325	-	381280	Hjurp	mm10_genes_3UTRs
M_Blood	chr17	5216801	5216850	50	*	3.67278	71.8843	83.3344	11.4501	Ctrl	0.00024	0.0742125	chr17	5127025	5242827	115803	+	239985	Arid1b	mm10_genes_introns
M_Blood	chr10	79861751	79861800	50	*	3.34096	60.7726	80.433	19.6605	Ctrl	0.000835	0.142124	chr10	79697326	80369543	672218	-	100568459	Bc1	mm10_genes_introns
M_Blood	chr10	80071751	80071800	50	*	4.2164	52.5462	75.4933	22.9471	Ctrl	2.48e-05	0.0196464	chr10	79697326	80369543	672218	-	100568459	Bc1	mm10_genes_introns
M_Blood	chr10	80093801	80093850	50	*	3.58155	100	84.9233	-15.0767	Lead	0.000342	0.0896586	chr10	79697326	80369543	672218	-	100568459	Bc1	mm10_genes_introns
M_Blood	chr10	60303301	60303350	50	*	3.91148	82.5563	94.4426	11.8862	Ctrl	9.17e-05	0.0430804	chr10	60302750	60303700	951	-	22295	Cdh23	mm10_genes_exons
M_Blood	chr10	60303301	60303350	50	*	3.91148	82.5563	94.4426	11.8862	Ctrl	9.17e-05	0.0430804	chr10	60302750	60303373	624	-	22295	Cdh23	mm10_genes_3UTRs
M_Blood	chr10	60317101	60317150	50	*	3.669	68.8343	81.3914	12.5571	Ctrl	0.000243	0.0746524	chr10	60317019	60317188	170	-	22295	Cdh23	mm10_genes_exons
M_Blood	chr10	60381501	60381550	50	*	3.4855	5.07503	20.9198	15.8448	Ctrl	0.000491	0.108272	chr10	60380347	60384346	4000	-	22295	Cdh23	mm10_genes_1to5kb
M_Blood	chr10	60381501	60381550	50	*	3.4855	5.07503	20.9198	15.8448	Ctrl	0.000491227	0.108272	chr10	60379347	60382495	3149	-	22295	Cdh23	mm10_genes_introns
M_Blood	chr10	60381501	60381550	50	*	3.4855	5.07503	20.9198	15.8448	Ctrl	0.000491227	0.108272	chr10	60379347	60382653	3307	-	22295	Cdh23	mm10_genes_introns
M_Blood	chr1	88263901	88263950	50	*	3.38524	86.9831	99.2857	12.3026	Ctrl	0.00071115	0.130656	chr1	88258856	88266658	7803	-	381280	Hjurp	mm10_genes_exons
M_Blood	chr1	88263901	88263950	50	*	3.38524	86.9831	99.2857	12.3026	Ctrl	0.00071115	0.130656	chr1	88258856	88265180	6325	-	381280	Hjurp	mm10_genes_3UTRs
M_Blood	chr4	154425351	154425400	50	*	3.72801	29.2656	48.9991	19.7335	Ctrl	0.000192999	0.0657894	chr4	154367316	154476638	109323	-	70673	Prdm16	mm10_genes_introns
M_Blood	chr4	154425351	154425400	50	*	3.72801	29.2656	48.9991	19.7335	Ctrl	0.000193	0.0657894	chr4	154367313	154476638	109326	-	70673	Prdm16	mm10_genes_introns
M_Liver	chr4	154443001	154443050	50	*	3.65743	30.6886	42.446	11.7574	Ctrl	0.000254753	0.0997452	chr4	154367316	154476638	109323	-	70673	Prdm16	mm10_genes_introns
M_Liver	chr4	154443001	154443050	50	*	3.65743	30.6886	42.446	11.7574	Ctrl	0.000254753	0.0997452	chr4	154367313	154476638	109326	-	70673	Prdm16	mm10_genes_introns
M_Liver	chr17	5134451	5134500	50	*	5.38883	48.1604	23.6276	-24.5328	Lead	7.09e-08	0.000772912	chr17	5127025	5242827	115803	+	239985	Arid1b	mm10_genes_introns
M_Liver	chr10	60593101	60593150	50	*	4.71334	8.39378	20.6161	12.2223	Ctrl	2.44e-06	0.00722201	chr10	60534586	60596714	62129	-	22295	Cdh23	mm10_genes_introns
M_Liver	chr10	60593101	60593150	50	*	4.71334	8.39378	20.6161	12.2223	Ctrl	2.44e-06	0.00722201	chr10	60583295	60596714	13420	-	22295	Cdh23	mm10_genes_introns
M_Liver	chr10	79787401	79787450	50	*	3.78715	66.836	55.5525	-11.2835	Lead	0.000152	0.0744726	chr10	79697326	80369543	672218	-	100568459	Bc1	mm10_genes_introns
M_Liver	chr10	79892001	79892050	50	*	3.46537	75.5865	86.5133	10.9268	Ctrl	0.00053	0.141716	chr10	79697326	80369543	672218	-	100568459	Bc1	mm10_genes_introns
M_Liver	chr10	79893651	79893700	50	*	3.69307	73.481	91.2097	17.7287	Ctrl	0.00022156	0.0923682	chr10	79697326	80369543	672218	-	100568459	Bc1	mm10_genes_introns
M_Liver	chr1	88262401	88262450	50	*	4.39344	75.9615	31.4057	-44.5559	Lead	1.12e-05	0.0173098	chr1	88258856	88266658	7803	-	381280	Hjurp	mm10_genes_exons
M_Liver	chr1	88262401	88262450	50	*	4.39344	75.9615	31.4057	-44.5559	Lead	1.12e-05	0.0173098	chr1	88258856	88265180	6325	-	381280	Hjurp	mm10_genes_3UTRs

## Sheet: 6
Group	seqnames	start	end	width	strand	stat	meth.Lead	meth.Ctrl	meth.diff	hyper.direction	pvalue	fdr	annot.seqnames	annot.start	annot.end	annot.width	annot.strand	annot.gene_id	annot.symbol	annot.type
F_Blood	chr5	141900001	141900050	50	*	3.7012	57.876	71.707	13.831	Ctrl	0.000215	0.0845773	chr5	141793062	141936043	142982	+	330222	Sdk1	mm10_genes_introns
F_Blood	chr5	141900001	141900050	50	*	3.7012	57.876	71.707	13.831	Ctrl	0.000215	0.0845773	chr5	141857042	141936043	79002	+	330222	Sdk1	mm10_genes_introns
F_Blood	chr5	142071701	142071750	50	*	4.40958	100	88.1714	-11.8286	Lead	1.04e-05	0.0146431	chr5	142051284	142081616	30333	+	330222	Sdk1	mm10_genes_introns
F_Blood	chr4	136759251	136759300	50	*	3.88514	94.9515	77.1354	-17.8162	Lead	0.000102	0.0560509	chr4	136696155	136770955	74801	-	13844	Ephb2	mm10_genes_introns
F_Blood	chr1	172369201	172369250	50	*	3.49005	37.7329	19.1804	-18.5525	Lead	0.000482926	0.1305	chr1	172368921	172374085	5165	+	16513	Kcnj10	mm10_genes_exons
F_Blood	chr19	32305001	32305050	50	*	3.83708	78.8389	90.3511	11.5122	Ctrl	0.000124504	0.0625	chr19	32289632	32348692	59061	-	208449	Sgms1	mm10_genes_introns
F_Blood	chr19	32305001	32305050	50	*	3.83708	78.8389	90.3511	11.5122	Ctrl	0.000124504	0.0625	chr19	32289632	32351944	62313	-	208449	Sgms1	mm10_genes_introns
F_Blood	chr19	47817851	47817900	50	*	4.01994	40.512	29.6076	-10.9044	Lead	5.82e-05	0.0405148	chr19	47815973	47823028	7056	-	100048534	Cfap43	mm10_genes_introns
F_Blood	chr18	68206051	68206100	50	*	3.76794	98.9583	86.3786	-12.5797	Lead	0.000165	0.0734291	chr18	68106692	68235654	128963	+	52662	Ldlrad4	mm10_genes_introns
F_Liver	chr4	136805051	136805100	50	*	3.55278	84.7199	95.9219	11.202	Ctrl	0.00038119	0.110068	chr4	136774645	136835769	61125	-	13844	Ephb2	mm10_genes_introns
F_Liver	chr5	141779451	141779500	50	*	3.40641	95.109	81.8123	-13.2966	Lead	0.000658238	0.144114	chr5	141613241	141792927	179687	+	330222	Sdk1	mm10_genes_introns
F_Liver	chr5	141779451	141779500	50	*	3.40641	95.109	81.8123	-13.2966	Lead	0.000658	0.144114	chr5	141613241	141792927	179687	+	330222	Sdk1	mm10_genes_introns
F_Liver	chr19	32135751	32135800	50	*	3.7832	80.8389	98.3841	17.5453	Ctrl	0.000154826	0.0695556	chr19	32129695	32142745	13051	-	208449	Sgms1	mm10_genes_introns
F_Liver	chr19	47861701	47861750	50	*	3.82827	96.9818	84.3385	-12.6434	Lead	0.000129	0.0636171	chr19	47835818	47919123	83306	-	100048534	Cfap43	mm10_genes_introns
F_Liver	chr1	172359201	172359250	50	*	3.43336	71.5278	83.6874	12.1596	Ctrl	0.00059616	0.137062	chr1	172341452	172368920	27469	+	16513	Kcnj10	mm10_genes_introns
F_Liver	chr18	67987701	67987750	50	*	3.5758	83.2806	96	12.7194	Ctrl	0.000349163	0.105364	chr18	67933389	68064216	130828	+	52662	Ldlrad4	mm10_genes_introns
F_Liver	chr18	68226001	68226050	50	*	4.31855	80.2816	68.2666	-12.0151	Lead	1.57e-05	0.0196015	chr18	68222994	68226993	4000	+	52662	Ldlrad4	mm10_genes_1to5kb
F_Liver	chr18	68226001	68226050	50	*	4.31855	80.2816	68.2666	-12.0151	Lead	1.57e-05	0.0196015	chr18	68106692	68235654	128963	+	52662	Ldlrad4	mm10_genes_introns
M_Liver	chr4	136817951	136818000	50	*	4.17594	66.123	52.9699	-13.1531	Lead	2.97e-05	0.0328256	chr4	136774645	136835769	61125	-	13844	Ephb2	mm10_genes_introns
M_Liver	chr18	68163501	68163550	50	*	3.97061	67.5712	35.9875	-31.5837	Lead	7.17e-05	0.0523	chr18	68106692	68235654	128963	+	52662	Ldlrad4	mm10_genes_introns
M_Liver	chr19	32135501	32135550	50	*	4.43199	78.9789	96.6172	17.6383	Ctrl	9.34e-06	0.0156248	chr19	32129695	32142745	13051	-	208449	Sgms1	mm10_genes_introns
M_Liver	chr19	47915601	47915650	50	*	4.71034	77.7324	89.838	12.1056	Ctrl	2.47e-06	0.00722201	chr19	47835818	47919123	83306	-	100048534	Cfap43	mm10_genes_introns
M_Liver	chr5	141798251	141798300	50	*	3.5282	82.3929	72.1068	-10.2862	Lead	0.000418402	0.12711	chr5	141793062	141936043	142982	+	330222	Sdk1	mm10_genes_introns
M_Liver	chr1	172343751	172343800	50	*	4.00962	92.2658	74.6104	-17.6554	Lead	6.08e-05	0.0481161	chr1	172341452	172368920	27469	+	16513	Kcnj10	mm10_genes_introns

## Sheet: 7
Group	seqnames	start	end	width	strand	stat	meth.Lead	meth.Ctrl	meth.diff	hyper.direction	pvalue	fdr	annot.seqnames	annot.start	annot.end	annot.width	annot.strand	annot.gene_id	annot.symbol	annot.type
F_Blood	chr5	110378251	110378300	50	*	4.09466	89.8422	79.1583	-10.6839	Lead	4.23e-05	0.0340156	chr5	110378038	110378255	218	-	381668	Fbrsl1	mm10_genes_exons
F_Blood	chr5	110378251	110378300	50	*	4.09466	89.8422	79.1583	-10.6839	Lead	4.23e-05	0.0340156	chr5	110378256	110378893	638	-	381668	Fbrsl1	mm10_genes_introns
F_Blood	chr5	110378251	110378300	50	*	4.09466	89.8422	79.1583	-10.6839	Lead	4.23e-05	0.0340156	chr5	110378256	110378428	173	-	381668	Fbrsl1	mm10_genes_introns
F_Blood	chr10	22159701	22159750	50	*	3.65108	4.13194	16.3889	12.2569	Ctrl	0.000261136	0.0941185	chr10	22158719	22283447	124729	+	667281	H60b	mm10_genes_introns
F_Blood	chr10	22159701	22159750	50	*	3.65108	4.13194	16.3889	12.2569	Ctrl	0.000261136	0.0941185	chr10	22158719	22172003	13285	+	19368	Raet1a	mm10_genes_introns
F_Blood	chr9	28473151	28473200	50	*	4.87255	84.6554	50.2865	-34.3688	Lead	1.1e-06	0.00334105	chr9	28404413	28675133	270721	+	330908	Opcml	mm10_genes_introns
F_Blood	chr2	20508401	20508450	50	*	3.79209	59.7987	70.8747	11.076	Ctrl	0.000149	0.0700329	chr2	20505047	20509046	4000	+	208618	Etl4	mm10_genes_1to5kb
F_Blood	chr2	20508401	20508450	50	*	3.79209	59.7987	70.8747	11.076	Ctrl	0.000149384	0.0700329	chr2	20505047	20509046	4000	+	208618	Etl4	mm10_genes_1to5kb
F_Blood	chr2	20508401	20508450	50	*	3.79209	59.7987	70.8747	11.076	Ctrl	0.000149	0.0700329	chr2	20290042	20529958	239917	+	208618	Etl4	mm10_genes_introns
F_Blood	chr2	20508401	20508450	50	*	3.79209	59.7987	70.8747	11.076	Ctrl	0.000149	0.0700329	chr2	20340110	20529958	189849	+	208618	Etl4	mm10_genes_introns
F_Blood	chr13	43039001	43039050	50	*	3.4701	85.9224	98.2653	12.3429	Ctrl	0.000520271	0.135105	chr13	43037531	43057178	19648	+	218194	Phactr1	mm10_genes_introns
F_Blood	chr13	43039001	43039050	50	*	3.4701	85.9224	98.2653	12.3429	Ctrl	0.00052	0.135105	chr13	43037531	43057178	19648	+	218194	Phactr1	mm10_genes_introns
F_Blood	chr7	137128001	137128050	50	*	3.7258	81.4757	94.5219	13.0462	Ctrl	0.000194695	0.08014	chr7	137127885	137128188	304	+	17314	Mgmt	mm10_genes_exons
M_Blood	chr2	20180401	20180450	50	*	3.47639	66.628	77.0724	10.4444	Ctrl	0.000508205	0.109692	chr2	20117054	20289893	172840	+	208618	Etl4	mm10_genes_introns
M_Blood	chr5	110411801	110411850	50	*	3.49082	84.866	95.931	11.065	Ctrl	0.000481541	0.107205	chr5	110396075	110416029	19955	-	381668	Fbrsl1	mm10_genes_introns
M_Blood	chr10	22184601	22184650	50	*	3.89448	64.061	77.1866	13.1255	Ctrl	9.84e-05	0.044852	chr10	22158719	22283447	124729	+	667281	H60b	mm10_genes_introns
M_Blood	chr7	137001951	137002000	50	*	4.00592	13.4417	27.6572	14.2154	Ctrl	6.18e-05	0.0341288	chr7	136951405	137085948	134544	+	17314	Mgmt	mm10_genes_introns
M_Blood	chr9	28387151	28387200	50	*	4.52116	60.6782	83.2449	22.5668	Ctrl	6.15e-06	0.0082232	chr9	27791447	28404327	612881	+	330908	Opcml	mm10_genes_introns
M_Blood	chr13	42761201	42761250	50	*	4.47657	82.3057	95.3201	13.0144	Ctrl	7.59e-06	0.00951208	chr13	42709851	42956616	246766	+	218194	Phactr1	mm10_genes_introns
M_Blood	chr10	22184601	22184650	50	*	3.89448	64.061	77.1866	13.1255	Ctrl	9.84e-05	0.044852	chr10	22180681	22370916	190236	+	19368	Raet1a	mm10_genes_introns
M_Liver	chr2	20529551	20529600	50	*	4.06071	87.0116	76.2981	-10.7135	Lead	4.89e-05	0.0426733	chr2	20290042	20529958	239917	+	208618	Etl4	mm10_genes_introns
M_Liver	chr2	20529551	20529600	50	*	4.06071	87.0116	76.2981	-10.7135	Lead	4.89e-05	0.0426733	chr2	20340110	20529958	189849	+	208618	Etl4	mm10_genes_introns
M_Liver	chr2	20529551	20529600	50	*	4.06071	87.0116	76.2981	-10.7135	Lead	4.89e-05	0.0426733	chr2	20519928	20529958	10031	+	208618	Etl4	mm10_genes_introns
M_Liver	chr13	42956751	42956800	50	*	5.53577	81.1842	91.2798	10.0955	Ctrl	3.1e-08	0.000461502	chr13	42956617	42958901	2285	+	218194	Phactr1	mm10_genes_exons
M_Liver	chr13	42956751	42956800	50	*	5.53577	81.1842	91.2798	10.0955	Ctrl	3.1e-08	0.000461502	chr13	42956617	42956781	165	+	218194	Phactr1	mm10_genes_exons
M_Liver	chr13	42956751	42956800	50	*	5.53577	81.1842	91.2798	10.0955	Ctrl	3.1e-08	0.000461502	chr13	42956782	43037449	80668	+	218194	Phactr1	mm10_genes_introns
M_Liver	chr7	136989151	136989200	50	*	3.55165	66.3376	78.8831	12.5456	Ctrl	0.000383	0.122212	chr7	136951405	137085948	134544	+	17314	Mgmt	mm10_genes_introns
M_Liver	chr9	28387151	28387200	50	*	4.613	72.1011	56.7118	-15.3893	Lead	3.97e-06	0.0097247	chr9	27791447	28404327	612881	+	330908	Opcml	mm10_genes_introns
M_Liver	chr10	22191751	22191800	50	*	3.45494	41.8955	53.4746	11.5792	Ctrl	0.000550424	0.144057	chr10	22158719	22283447	124729	+	667281	H60b	mm10_genes_introns
M_Liver	chr10	22191751	22191800	50	*	3.45494	41.8955	53.4746	11.5792	Ctrl	0.000550424	0.144057	chr10	22180681	22370916	190236	+	19368	Raet1a	mm10_genes_introns
M_Liver	chr5	110363501	110363550	50	*	5.02466	57.239	47.2064	-10.0325	Lead	5.04e-07	0.00259647	chr5	110361752	110363879	2128	-	381668	Fbrsl1	mm10_genes_exons

## Sheet: 8
Group	seqnames	start	end	width	strand	stat	meth.Lead	meth.Ctrl	meth.diff	hyper.direction	pvalue	fdr	annot.seqnames	annot.start	annot.end	annot.width	annot.strand	annot.gene_id	annot.symbol	annot.type
F_Blood	chr5	129887751	129887800	50	*	3.5181	63.2521	79.1568	15.9047	Ctrl	0.000434648	0.122903	chr5	129887471	129888470	1000	-	14004	Chchd2	mm10_genes_promoters
F_Blood	chr8	14303001	14303050	50	*	3.69033	95.0634	84.7258	-10.3377	Lead	0.000223963	0.0870454	chr8	14258027	14531028	273002	+	244310	Dlgap2	mm10_genes_introns
F_Blood	chr8	14400051	14400100	50	*	3.65177	82.3061	67.7607	-14.5454	Lead	0.000260438	0.0939977	chr8	14258027	14531028	273002	+	244310	Dlgap2	mm10_genes_introns
F_Blood	chr8	14400051	14400100	50	*	3.65177	82.3061	67.7607	-14.5454	Lead	0.000260438	0.0939977	chr8	14382189	14531028	148840	+	244310	Dlgap2	mm10_genes_introns
F_Blood	chr6	127147151	127147200	50	*	3.97338	79.3115	98.5481	19.2365	Ctrl	7.09e-05	0.0454137	chr6	127144389	127148388	4000	+	77558	9330179D12Rik	mm10_genes_1to5kb
F_Blood	chr6	127147151	127147200	50	*	3.97338	79.3115	98.5481	19.2365	Ctrl	7.09e-05	0.0454137	chr6	127144626	127148625	4000	+	77558	9330179D12Rik	mm10_genes_1to5kb
F_Blood	chr19	23816401	23816450	50	*	3.56219	96.6434	81.2761	-15.3672	Lead	0.000368	0.112295	chr19	23759092	23892734	133643	+	319924	Apba1	mm10_genes_introns
F_Blood	chr18	37295251	37295300	50	*	4.46618	83.974	72.6336	-11.3404	Lead	7.96e-06	0.0125289	chr18	36955151	37825020	869870	+	100384868	Gm37013	mm10_genes_introns
F_Blood	chr18	37295251	37295300	50	*	4.46618	83.974	72.6336	-11.3404	Lead	7.96e-06	0.0125289	chr18	36970138	37825020	854883	+	103611158	Gm38666	mm10_genes_introns
F_Blood	chr18	37295251	37295300	50	*	4.46618	83.974	72.6336	-11.3404	Lead	7.96e-06	0.0125289	chr18	36976279	37825020	848742	+	103611159	Gm38667	mm10_genes_introns
F_Blood	chr15	72647251	72647300	50	*	4.4938	94.2155	77.2666	-16.9489	Lead	7e-06	0.0115682	chr15	72590840	72685282	94443	-	76510	Trappc9	mm10_genes_introns
F_Liver	chr8	14427901	14427950	50	*	3.45693	93.1972	75.3401	-17.8571	Lead	0.000546365	0.13134	chr8	14258027	14531028	273002	+	244310	Dlgap2	mm10_genes_introns
F_Liver	chr8	14427901	14427950	50	*	3.45693	93.1972	75.3401	-17.8571	Lead	0.000546	0.13134	chr8	14258027	14531028	273002	+	244310	Dlgap2	mm10_genes_introns
F_Liver	chr8	14427901	14427950	50	*	3.45693	93.1972	75.3401	-17.8571	Lead	0.000546	0.13134	chr8	14382189	14531028	148840	+	244310	Dlgap2	mm10_genes_introns
F_Liver	chr5	129889901	129889950	50	*	5.65937	84.9435	73.2814	-11.6622	Lead	1.52e-08	0.000309921	chr5	129888471	129892470	4000	-	14004	Chchd2	mm10_genes_1to5kb
F_Liver	chr6	127173301	127173350	50	*	3.6513	71.0662	60.9669	-10.0993	Lead	0.000260913	0.0906339	chr6	127149564	127185368	35805	+	77558	9330179D12Rik	mm10_genes_introns
F_Liver	chr6	127173301	127173350	50	*	3.6513	71.0662	60.9669	-10.0993	Lead	0.000260913	0.0906339	chr6	127149819	127211499	61681	+	77558	9330179D12Rik	mm10_genes_introns
F_Liver	chr6	127173301	127173350	50	*	3.6513	71.0662	60.9669	-10.0993	Lead	0.000260913	0.0906339	chr6	127149819	127185368	35550	+	77558	9330179D12Rik	mm10_genes_introns
F_Liver	chr19	23817451	23817500	50	*	3.54256	86.8096	66.6454	-20.1642	Lead	0.000396	0.11212	chr19	23759092	23892734	133643	+	319924	Apba1	mm10_genes_introns
F_Liver	chr15	72946451	72946500	50	*	3.85759	83.6749	57.4411	-26.2338	Lead	0.000114512	0.0595275	chr15	72946186	72948789	2604	-	76510	Trappc9	mm10_genes_introns
F_Liver	chr15	72946451	72946500	50	*	3.85759	83.6749	57.4411	-26.2338	Lead	0.000115	0.0595275	chr15	72946186	72948789	2604	-	76510	Trappc9	mm10_genes_introns
F_Liver	chr18	37413201	37413250	50	*	4.36116	75.2338	60.1248	-15.109	Lead	1.29e-05	0.0176842	chr18	36955151	37825020	869870	+	100384868	Gm37013	mm10_genes_introns
F_Liver	chr18	37413201	37413250	50	*	4.36116	75.2338	60.1248	-15.109	Lead	1.29e-05	0.0176842	chr18	36970138	37825020	854883	+	103611158	Gm38666	mm10_genes_introns
F_Liver	chr18	37413201	37413250	50	*	4.36116	75.2338	60.1248	-15.109	Lead	1.29e-05	0.0176842	chr18	36976279	37825020	848742	+	103611159	Gm38667	mm10_genes_introns
F_Liver	chr18	37652951	37653000	50	*	3.70966	92.3098	79.816	-12.4937	Lead	0.000208	0.0794111	chr18	36955151	37825020	869870	+	100384868	Gm37013	mm10_genes_introns
F_Liver	chr18	37652951	37653000	50	*	3.70966	92.3098	79.816	-12.4937	Lead	0.000208	0.0794111	chr18	36970138	37825020	854883	+	103611158	Gm38666	mm10_genes_introns
F_Liver	chr18	37652951	37653000	50	*	3.70966	92.3098	79.816	-12.4937	Lead	0.000208	0.0794111	chr18	36976279	37825020	848742	+	103611159	Gm38667	mm10_genes_introns
F_Liver	chr18	37686201	37686250	50	*	4.96313	80.6757	70.5565	-10.1192	Lead	6.94e-07	0.00347355	chr18	36955151	37825020	869870	+	100384868	Gm37013	mm10_genes_introns
F_Liver	chr18	37686201	37686250	50	*	4.96313	80.6757	70.5565	-10.1192	Lead	6.94e-07	0.00347355	chr18	36970138	37825020	854883	+	103611158	Gm38666	mm10_genes_introns
F_Liver	chr18	37686201	37686250	50	*	4.96313	80.6757	70.5565	-10.1192	Lead	6.94e-07	0.00347355	chr18	36976279	37825020	848742	+	103611159	Gm38667	mm10_genes_introns
F_Liver	chr18	37754001	37754050	50	*	3.41389	76.9075	61.8559	-15.0515	Lead	0.000640418	0.142239	chr18	36955151	37825020	869870	+	100384868	Gm37013	mm10_genes_introns
F_Liver	chr18	37754001	37754050	50	*	3.41389	76.9075	61.8559	-15.0515	Lead	0.00064	0.142	chr18	36970138	37825020	854883	+	103611158	Gm38666	mm10_genes_introns
F_Liver	chr18	37754001	37754050	50	*	3.41389	76.9075	61.8559	-15.0515	Lead	0.000640418	0.142239	chr18	36976279	37825020	848742	+	103611159	Gm38667	mm10_genes_introns
M_Blood	chr6	127147151	127147200	50	*	4.39106	80.2377	100	19.7623	Ctrl	1.13e-05	0.0119457	chr6	127144389	127148388	4000	+	77558	9330179D12Rik	mm10_genes_1to5kb
M_Blood	chr6	127147151	127147200	50	*	4.39106	80.2377	100	19.7623	Ctrl	1.13e-05	0.0119457	chr6	127144626	127148625	4000	+	77558	9330179D12Rik	mm10_genes_1to5kb
M_Blood	chr19	23834501	23834550	50	*	4.05789	80.0214	93.4034	13.382	Ctrl	4.95e-05	0.029954	chr19	23759092	23892734	133643	+	319924	Apba1	mm10_genes_introns
M_Blood	chr5	129887701	129887750	50	*	3.59097	52.5443	62.7438	10.1995	Ctrl	0.000329444	0.0879327	chr5	129887471	129888470	1000	-	14004	Chchd2	mm10_genes_promoters
M_Blood	chr8	14427751	14427800	50	*	3.35313	93.0038	82.1541	-10.8497	Lead	0.000799	0.139062	chr8	14258027	14531028	273002	+	244310	Dlgap2	mm10_genes_introns
M_Blood	chr8	14427751	14427800	50	*	3.35313	93.0038	82.1541	-10.8497	Lead	0.000799	0.139062	chr8	14382189	14531028	148840	+	244310	Dlgap2	mm10_genes_introns
M_Blood	chr18	37738151	37738200	50	*	3.37619	71.389	89.0394	17.6504	Ctrl	0.000735	0.132681	chr18	36955151	37825020	869870	+	100384868	Gm37013	mm10_genes_introns
M_Blood	chr18	37738151	37738200	50	*	3.37619	71.389	89.0394	17.6504	Ctrl	0.000735	0.133	chr18	36970138	37825020	854883	+	103611158	Gm38666	mm10_genes_introns
M_Blood	chr18	37738151	37738200	50	*	3.37619	71.389	89.0394	17.6504	Ctrl	0.000734961	0.132681	chr18	36976279	37825020	848742	+	103611159	Gm38667	mm10_genes_introns
M_Blood	chr15	72739301	72739350	50	*	3.51529	77.2511	93.4882	16.2371	Ctrl	0.000439	0.102271	chr15	72736887	72757215	20329	-	76510	Trappc9	mm10_genes_introns

## Sheet: 23
Group	seqnames	start	end	width	strand	stat	meth.Lead	meth.Ctrl	meth.diff	hyper.direction	pvalue	fdr	annot.seqnames	annot.start	annot.end	annot.width	annot.strand	annot.gene_id	annot.symbol	annot.type
F_Liver	chr8	104629651	104629700	50	*	4.38117	86.5917	76.4977	-10.094	Lead	1.18e-05	0.0167465	chr8	104629521	104629725	205	-	56437	Rrad	mm10_genes_exons
F_Liver	chr8	125212751	125212800	50	*	3.88037	75.0336	57.6604	-17.3732	Lead	0.000104	0.0562945	chr8	125165182	125218096	52915	+	244667	Disc1	mm10_genes_introns
F_Liver	chr8	125212751	125212800	50	*	3.88037	75.0336	57.6604	-17.3732	Lead	0.000104	0.0562945	chr8	125155111	125218096	62986	+	244667	Disc1	mm10_genes_introns
F_Liver	chr8	125212801	125212850	50	*	3.94556	73.6866	51.0671	-22.6196	Lead	7.96e-05	0.0492067	chr8	125165182	125218096	52915	+	244667	Disc1	mm10_genes_introns
F_Liver	chr8	125212801	125212850	50	*	3.94556	73.6866	51.0671	-22.6196	Lead	7.96e-05	0.0492067	chr8	125155111	125218096	62986	+	244667	Disc1	mm10_genes_introns
F_Liver	chr4	150157801	150157850	50	*	3.58557	44.9869	55.7401	10.7532	Ctrl	0.00033634	0.103141	chr4	150157591	150158081	491	+	435818	Slc2a7	mm10_genes_introns
F_Liver	chr5	38295651	38295700	50	*	4.38332	98.6667	84.2857	-14.381	Lead	1.17e-05	0.0166614	chr5	38294548	38297856	3309	+	21906	Otop1	mm10_genes_introns
F_Liver	chr5	64236651	64236700	50	*	3.76088	63.2222	79.4422	16.22	Ctrl	0.000169	0.0724684	chr5	64173897	64256714	82818	+	57915	Tbc1d1	mm10_genes_introns
F_Liver	chr5	64236651	64236700	50	*	3.76088	63.2222	79.4422	16.22	Ctrl	0.000169318	0.0724684	chr5	64173897	64256714	82818	+	57915	Tbc1d1	mm10_genes_introns
F_Liver	chr5	64236651	64236700	50	*	3.76088	63.2222	79.4422	16.22	Ctrl	0.000169	0.0724684	chr5	64230531	64256714	26184	+	57915	Tbc1d1	mm10_genes_introns
F_Liver	chr5	116165351	116165400	50	*	3.46534	85.5481	62.0006	-23.5475	Lead	0.000529562	0.129823	chr5	116163574	116172441	8868	-	269693	Ccdc60	mm10_genes_introns
F_Liver	chr5	116165351	116165400	50	*	3.46534	85.5481	62.0006	-23.5475	Lead	0.00053	0.129823	chr5	116163574	116172441	8868	-	269693	Ccdc60	mm10_genes_introns
F_Liver	chr5	116176751	116176800	50	*	4.53468	62.9557	74.7207	11.765	Ctrl	5.77e-06	0.0112266	chr5	116172550	116180803	8254	-	269693	Ccdc60	mm10_genes_introns
F_Liver	chr2	80293551	80293600	50	*	3.64343	74.6332	93.187	18.5538	Ctrl	0.000269031	0.0924763	chr2	80292470	80295358	2889	+	320769	Prdx6b	mm10_genes_exons
F_Liver	chr2	80293551	80293600	50	*	3.64343	74.6332	93.187	18.5538	Ctrl	0.000269031	0.0924763	chr2	80293524	80295358	1835	+	320769	Prdx6b	mm10_genes_3UTRs
F_Liver	chr2	173113551	173113600	50	*	3.49592	81.7613	97.1324	15.3711	Ctrl	0.000472423	0.122361	chr2	173113543	173113713	171	-	664799	Ctcfl	mm10_genes_exons
F_Liver	chr7	80692551	80692600	50	*	3.42486	100	84.0293	-15.9707	Lead	0.000615	0.139152	chr7	80689878	80693877	4000	-	70461	Crtc3	mm10_genes_1to5kb
F_Liver	chr7	80692551	80692600	50	*	3.42486	100	84.0293	-15.9707	Lead	0.00061511	0.139152	chr7	80689878	80693877	4000	-	70461	Crtc3	mm10_genes_1to5kb
F_Liver	chr7	96553651	96553700	50	*	3.64696	78.6321	91.0017	12.3696	Ctrl	0.000265	0.0918397	chr7	96553478	96553747	270	+	23966	Tenm4	mm10_genes_exons
F_Liver	chr7	96553651	96553700	50	*	3.64696	78.6321	91.0017	12.3696	Ctrl	0.000265358	0.0918397	chr7	96553478	96553747	270	+	23966	Tenm4	mm10_genes_exons
F_Liver	chr10	75637751	75637800	50	*	3.80485	86.0545	97.3875	11.333	Ctrl	0.000141888	0.0669356	chr10	75637682	75637858	177	-	71733	Susd2	mm10_genes_exons
F_Liver	chr10	75637751	75637800	50	*	3.80485	86.0545	97.3875	11.333	Ctrl	0.000142	0.0669356	chr10	75637682	75637858	177	-	71733	Susd2	mm10_genes_exons
F_Liver	chr6	125599851	125599900	50	*	6.15054	99.3271	83.0982	-16.2289	Lead	7.72e-10	4.57e-05	chr6	125598550	125602549	4000	+	22371	Vwf	mm10_genes_1to5kb
F_Liver	chr6	125599851	125599900	50	*	6.15054	99.3271	83.0982	-16.2289	Lead	7.72e-10	4.57e-05	chr6	125599391	125600629	1239	+	22371	Vwf	mm10_genes_introns
F_Liver	chr13	51564901	51564950	50	*	5.59808	54.6855	77.3005	22.615	Ctrl	2.17e-08	0.000400671	chr13	51516596	51566970	50375	-	20418	Shc3	mm10_genes_introns
F_Liver	chr13	56827751	56827800	50	*	3.54585	61.1224	73.0654	11.943	Ctrl	0.000391356	0.111582	chr13	56822642	56831285	8644	-	26946	Trpc7	mm10_genes_introns
F_Liver	chr13	56827751	56827800	50	*	3.54585	61.1224	73.0654	11.943	Ctrl	0.000391356	0.111582	chr13	56826974	56831285	4312	-	26946	Trpc7	mm10_genes_introns
F_Liver	chr13	56827751	56827800	50	*	3.54585	61.1224	73.0654	11.943	Ctrl	0.000391	0.111582	chr13	56822642	56831285	8644	-	26946	Trpc7	mm10_genes_introns
F_Liver	chr19	40327251	40327300	50	*	4.30668	97.7273	80.9269	-16.8004	Lead	1.66e-05	0.0200898	chr19	40324833	40327449	2617	-	20411	Sorbs1	mm10_genes_introns
F_Liver	chr19	40327251	40327300	50	*	4.30668	97.7273	80.9269	-16.8004	Lead	1.66e-05	0.0200898	chr19	40326938	40327449	512	-	20411	Sorbs1	mm10_genes_introns
F_Liver	chr12	70088601	70088650	50	*	4.074	98.2143	71.4483	-26.766	Lead	4.62e-05	0.036291	chr12	70078282	70090535	12254	-	18080	Nin	mm10_genes_introns
F_Liver	chr12	76875251	76875300	50	*	4.2588	88.9527	67.5945	-21.3582	Lead	2.06e-05	0.022769	chr12	76875124	76887731	12608	+	110606	Fntb	mm10_genes_introns
F_Liver	chr15	80282501	80282550	50	*	3.45689	53.5979	35.4387	-18.1592	Lead	0.000546448	0.13134	chr15	80282238	80286237	4000	+	239556	Cacna1i	mm10_genes_1to5kb
F_Liver	chr15	97762901	97762950	50	*	3.46191	54.8203	69.4588	14.6385	Ctrl	0.000536354	0.130412	chr15	97761733	97766761	5029	-	223864	Rapgef3	mm10_genes_introns
F_Liver	chr15	97762901	97762950	50	*	3.46191	54.8203	69.4588	14.6385	Ctrl	0.000536	0.130412	chr15	97761733	97766761	5029	-	223864	Rapgef3	mm10_genes_introns
F_Liver	chr17	13208151	13208200	50	*	3.7237	100	42.3684	-57.6316	Lead	0.000196321	0.0773631	chr17	13075691	13374698	299008	+	21462	Tcp10b	mm10_genes_introns
F_Liver	chr17	13208151	13208200	50	*	3.7237	100	42.3684	-57.6316	Lead	0.000196321	0.0773631	chr17	13063066	13360864	297799	+	21462	Tcp10b	mm10_genes_introns
F_Liver	chr1	136906151	136906200	50	*	3.49906	88.6037	100	11.3963	Ctrl	0.000466897	0.121729	chr1	136890803	136940408	49606	-	26424	Nr5a2	mm10_genes_introns
F_Liver	chr18	78283701	78283750	50	*	3.72739	90.0546	76.9107	-13.1439	Lead	0.00019347	0.0768365	chr18	78209106	78326348	117243	-	27411	Slc14a2	mm10_genes_introns
F_Liver	chr9	107419751	107419800	50	*	4.80779	84.5368	74.4662	-10.0706	Lead	1.53e-06	0.00515877	chr9	107400284	107426052	25769	+	56808	Cacna2d2	mm10_genes_introns
F_Liver	chr9	107419751	107419800	50	*	4.80779	84.5368	74.4662	-10.0706	Lead	1.53e-06	0.00516	chr9	107400284	107426052	25769	+	56808	Cacna2d2	mm10_genes_introns
F_Liver	chr9	107433051	107433100	50	*	3.70531	28.8092	42.3205	13.5113	Ctrl	0.000211	0.0802716	chr9	107426135	107465552	39418	+	56808	Cacna2d2	mm10_genes_introns
F_Liver	chr9	107433051	107433100	50	*	3.70531	28.8092	42.3205	13.5113	Ctrl	0.000211136	0.0802716	chr9	107426135	107465552	39418	+	56808	Cacna2d2	mm10_genes_introns
M_Liver	chr15	80369351	80369400	50	*	4.52726	90.7024	66.0886	-24.6138	Lead	5.98e-06	0.012259	chr15	80368816	80369581	766	+	239556	Cacna1i	mm10_genes_introns
M_Liver	chr15	97765501	97765550	50	*	4.13202	61.3799	47.1138	-14.2661	Lead	3.6e-05	0.0363087	chr15	97761733	97766761	5029	-	223864	Rapgef3	mm10_genes_introns
M_Liver	chr15	97766251	97766300	50	*	5.23833	3.84615	33.75	29.9038	Ctrl	1.62e-07	0.00128712	chr15	97761733	97766761	5029	-	223864	Rapgef3	mm10_genes_introns
M_Liver	chr6	125660501	125660550	50	*	4.94786	64.0457	80.684	16.6383	Ctrl	7.5e-07	0.00346792	chr6	125658716	125661967	3252	+	22371	Vwf	mm10_genes_exons
M_Liver	chr6	125660501	125660550	50	*	4.94786	64.0457	80.684	16.6383	Ctrl	7.5e-07	0.00346792	chr6	125658916	125662964	4049	+	22371	Vwf	mm10_genes_introns
M_Liver	chr6	125660501	125660550	50	*	4.94786	64.0457	80.684	16.6383	Ctrl	7.5e-07	0.00346792	chr6	125658985	125661967	2983	+	22371	Vwf	mm10_genes_3UTRs
M_Liver	chr4	150155051	150155100	50	*	3.64713	74.4697	97.5512	23.0815	Ctrl	0.000265	0.101596	chr4	150154792	150157437	2646	+	435818	Slc2a7	mm10_genes_introns
M_Liver	chr2	80293551	80293600	50	*	4.26428	90.7835	70.3676	-20.4159	Lead	2.01e-05	0.0253124	chr2	80292470	80295358	2889	+	320769	Prdx6b	mm10_genes_exons
M_Liver	chr2	80293551	80293600	50	*	4.26428	90.7835	70.3676	-20.4159	Lead	2.01e-05	0.0253	chr2	80293524	80295358	1835	+	320769	Prdx6b	mm10_genes_3UTRs
M_Liver	chr2	173101351	173101400	50	*	3.61562	88.5462	99.1071	10.5609	Ctrl	0.000299627	0.10838	chr2	173095450	173101881	6432	-	664799	Ctcfl	mm10_genes_introns
M_Liver	chr18	78215601	78215650	50	*	3.64331	53.3857	74.6619	21.2763	Ctrl	0.000269156	0.102264	chr18	78209106	78326348	117243	-	27411	Slc14a2	mm10_genes_introns
M_Liver	chr13	51477301	51477350	50	*	3.64656	65.0421	78.0564	13.0144	Ctrl	0.000265778	0.101694	chr13	51472857	51480098	7242	-	20418	Shc3	mm10_genes_introns
M_Liver	chr13	56827751	56827800	50	*	3.44288	56.6842	67.132	10.4479	Ctrl	0.000576	0.147144	chr13	56822642	56831285	8644	-	26946	Trpc7	mm10_genes_introns
M_Liver	chr13	56827751	56827800	50	*	3.44288	56.6842	67.132	10.4479	Ctrl	0.000575564	0.147144	chr13	56826974	56831285	4312	-	26946	Trpc7	mm10_genes_introns
M_Liver	chr17	13216351	13216400	50	*	4.41822	93.5223	65.7348	-27.7874	Lead	9.95e-06	0.0160448	chr17	13075691	13374698	299008	+	21462	Tcp10b	mm10_genes_introns
M_Liver	chr17	13216351	13216400	50	*	4.41822	93.5223	65.7348	-27.7874	Lead	9.95e-06	0.0160448	chr17	13063066	13360864	297799	+	21462	Tcp10b	mm10_genes_introns
M_Liver	chr19	40327301	40327350	50	*	3.67158	97.8883	85.4908	-12.3976	Lead	0.000241	0.0971144	chr19	40324833	40327449	2617	-	20411	Sorbs1	mm10_genes_introns
M_Liver	chr19	40327301	40327350	50	*	3.67158	97.8883	85.4908	-12.3976	Lead	0.000241051	0.0971144	chr19	40324833	40327449	2617	-	20411	Sorbs1	mm10_genes_introns
M_Liver	chr19	40327301	40327350	50	*	3.67158	97.8883	85.4908	-12.3976	Lead	0.000241	0.0971144	chr19	40326938	40327449	512	-	20411	Sorbs1	mm10_genes_introns
M_Liver	chr8	104629851	104629900	50	*	3.86869	49.5707	75.1408	25.5701	Ctrl	0.00010942	0.0639716	chr8	104629826	104629899	74	-	56437	Rrad	mm10_genes_exons
M_Liver	chr8	104629851	104629900	50	*	3.86869	49.5707	75.1408	25.5701	Ctrl	0.000109	0.0639716	chr8	104629900	104630546	647	-	56437	Rrad	mm10_genes_introns
M_Liver	chr8	125069151	125069200	50	*	3.61347	87.855	77.1409	-10.7141	Lead	0.000302126	0.108822	chr8	125054285	125087453	33169	+	244667	Disc1	mm10_genes_introns
M_Liver	chr8	125069151	125069200	50	*	3.61347	87.855	77.1409	-10.7141	Lead	0.000302	0.108822	chr8	125054285	125075049	20765	+	244667	Disc1	mm10_genes_introns
M_Liver	chr8	125069151	125069200	50	*	3.61347	87.855	77.1409	-10.7141	Lead	0.000302	0.108822	chr8	125054285	125087453	33169	+	244667	Disc1	mm10_genes_introns
M_Liver	chr8	125188851	125188900	50	*	4.06514	46.5594	75.9027	29.3433	Ctrl	4.8e-05	0.0422098	chr8	125165182	125218096	52915	+	244667	Disc1	mm10_genes_introns
M_Liver	chr8	125188851	125188900	50	*	4.06514	46.5594	75.9027	29.3433	Ctrl	4.8e-05	0.0422098	chr8	125155111	125218096	62986	+	244667	Disc1	mm10_genes_introns
M_Liver	chr7	80587751	80587800	50	*	3.91233	48.5001	60.2175	11.7174	Ctrl	9.14e-05	0.0587006	chr7	80586632	80589951	3320	-	70461	Crtc3	mm10_genes_exons
M_Liver	chr7	80587751	80587800	50	*	3.91233	48.5001	60.2175	11.7174	Ctrl	9.14e-05	0.0587006	chr7	80586632	80589742	3111	-	70461	Crtc3	mm10_genes_3UTRs
M_Liver	chr7	96657351	96657400	50	*	4.92385	49.0231	35.8586	-13.1645	Lead	8.49e-07	0.00374473	chr7	96644209	96694769	50561	+	23966	Tenm4	mm10_genes_introns
M_Liver	chr7	96657351	96657400	50	*	4.92385	49.0231	35.8586	-13.1645	Lead	8.49e-07	0.00374473	chr7	96553748	96694769	141022	+	23966	Tenm4	mm10_genes_introns
M_Liver	chr12	70044301	70044350	50	*	3.60429	74.3619	93.3333	18.9715	Ctrl	0.000313007	0.110274	chr12	70044253	70045146	894	-	18080	Nin	mm10_genes_introns
M_Liver	chr12	70044301	70044350	50	*	3.60429	74.3619	93.3333	18.9715	Ctrl	0.000313	0.110274	chr12	70040881	70045146	4266	-	18080	Nin	mm10_genes_introns
M_Liver	chr12	70044301	70044350	50	*	3.60429	74.3619	93.3333	18.9715	Ctrl	0.000313007	0.110274	chr12	70040881	70045146	4266	-	18080	Nin	mm10_genes_introns
M_Liver	chr12	76875001	76875050	50	*	3.55524	63.6584	78.179	14.5206	Ctrl	0.000378	0.121085	chr12	76875032	76875123	92	+	110606	Fntb	mm10_genes_exons
M_Liver	chr12	76875001	76875050	50	*	3.55524	63.6584	78.179	14.5206	Ctrl	0.000377636	0.121085	chr12	76873449	76875031	1583	+	110606	Fntb	mm10_genes_introns
M_Liver	chr9	107442951	107443000	50	*	3.52568	86.8286	97.0762	10.2476	Ctrl	0.000422	0.128	chr9	107426135	107465552	39418	+	56808	Cacna2d2	mm10_genes_introns
M_Liver	chr9	107442951	107443000	50	*	3.52568	86.8286	97.0762	10.2476	Ctrl	0.000422	0.127863	chr9	107426135	107465552	39418	+	56808	Cacna2d2	mm10_genes_introns
M_Liver	chr9	107470301	107470350	50	*	3.44706	18.3327	40.7089	22.3761	Ctrl	0.00056672	0.146094	chr9	107465670	107497459	31790	+	56808	Cacna2d2	mm10_genes_introns
M_Liver	chr10	75639601	75639650	50	*	4.27553	76.0476	93.3431	17.2955	Ctrl	1.91e-05	0.024378	chr10	75639595	75639738	144	-	71733	Susd2	mm10_genes_exons
M_Liver	chr5	38295651	38295700	50	*	4.33943	99	83.2927	-15.7073	Lead	1.43e-05	0.0205564	chr5	38294548	38297856	3309	+	21906	Otop1	mm10_genes_introns
M_Liver	chr5	64334351	64334400	50	*	4.658	4.74359	21.9088	17.1652	Ctrl	3.19e-06	0.00845441	chr5	64333592	64335277	1686	+	57915	Tbc1d1	mm10_genes_introns
M_Liver	chr5	116271551	116271600	50	*	3.69934	80.985	68.7916	-12.1934	Lead	0.000216	0.0912401	chr5	116225352	116288446	63095	-	269693	Ccdc60	mm10_genes_introns
M_Liver	chr5	116271551	116271600	50	*	3.69934	80.985	68.7916	-12.1934	Lead	0.000216	0.0912401	chr5	116225349	116288446	63098	-	269693	Ccdc60	mm10_genes_introns
M_Liver	chr1	136952551	136952600	50	*	3.92923	57.9536	38.8218	-19.1318	Lead	8.52e-05	0.0568521	chr1	136950563	136954562	4000	-	26424	Nr5a2	mm10_genes_1to5kb
M_Liver	chr1	136952551	136952600	50	*	3.92923	57.9536	38.8218	-19.1318	Lead	8.52e-05	0.0568521	chr1	136952165	136953493	1329	-	26424	Nr5a2	mm10_genes_introns
M_Liver	chr1	136952551	136952600	50	*	3.92923	57.9536	38.8218	-19.1318	Lead	8.52e-05	0.0568521	chr1	136952165	136960226	8062	-	26424	Nr5a2	mm10_genes_introns

## Sheet: 27
Group	seqnames	start	end	width	strand	stat	meth.Lead	meth.Ctrl	meth.diff	hyper.direction	pvalue	fdr	annot.seqnames	annot.start	annot.end	annot.width	annot.strand	annot.gene_id	annot.symbol	annot.type
F_Blood	chr5	28637701	28637750	50	*	3.61439	99.1667	82.7304	-16.4363	Lead	0.000301	0.101415	chr5	28564470	28742636	178167	+	654796	9530036O11Rik	mm10_genes_introns
F_Blood	chr5	28637701	28637750	50	*	3.61439	99.1667	82.7304	-16.4363	Lead	0.000301	0.101415	chr5	28564470	28668979	104510	+	654796	9530036O11Rik	mm10_genes_introns
F_Blood	chr5	76858001	76858050	50	*	4.24074	57.7428	72.9218	15.179	Ctrl	2.23e-05	0.0230389	chr5	76856331	76859145	2815	+	320827	C530008M17Rik	mm10_genes_exons
F_Blood	chr5	76858001	76858050	50	*	4.24074	57.7428	72.9218	15.179	Ctrl	2.23e-05	0.0230389	chr5	76857530	76859154	1625	+	320827	C530008M17Rik	mm10_genes_exons
F_Blood	chr5	120468951	120469000	50	*	4.30663	99.4434	84.5977	-14.8457	Lead	1.66e-05	0.0191353	chr5	120463226	120472720	9495	-	257635	Sdsl	mm10_genes_introns
F_Blood	chr5	120468951	120469000	50	*	4.30663	99.4434	84.5977	-14.8457	Lead	1.66e-05	0.0191353	chr5	120467499	120472725	5227	-	257635	Sdsl	mm10_genes_introns
F_Blood	chr5	131533501	131533550	50	*	3.4973	94.697	69.8303	-24.8667	Lead	0.000470002	0.128256	chr5	131477024	131533820	56797	-	319974	Auts2	mm10_genes_introns
F_Blood	chr8	18719601	18719650	50	*	3.64436	71.5261	88.1695	16.6434	Ctrl	0.000268061	0.0955223	chr8	18689060	18788238	99179	+	244329	Mcph1	mm10_genes_introns
F_Blood	chr8	114932601	114932650	50	*	4.46479	93.3146	71.183	-22.1315	Lead	8.01e-06	0.0125769	chr8	114712252	115351637	639386	+	80707	Wwox	mm10_genes_introns
F_Blood	chr8	120516651	120516700	50	*	4.16593	100	83.9557	-16.0443	Lead	3.1e-05	0.028271	chr8	120489152	120553583	64432	+	382034	Gse1	mm10_genes_introns
F_Blood	chr4	134633501	134633550	50	*	3.4338	57.8204	69.9138	12.0934	Ctrl	0.000595	0.145639	chr4	134593366	134640286	46921	-	230815	Man1c1	mm10_genes_introns
F_Blood	chr4	134633501	134633550	50	*	3.4338	57.8204	69.9138	12.0934	Ctrl	0.000595175	0.145639	chr4	134593366	134640286	46921	-	230815	Man1c1	mm10_genes_introns
F_Blood	chr4	140104101	140104150	50	*	3.70957	44.6003	33.2876	-11.3127	Lead	0.000207613	0.0831762	chr4	140067256	140107254	39999	-	230868	Igsf21	mm10_genes_introns
F_Blood	chr4	148262401	148262450	50	*	3.47736	84.1613	95.9429	11.7816	Ctrl	0.000506	0.133365	chr4	148259839	148263838	4000	-	242748	Disp3	mm10_genes_1to5kb
F_Blood	chr4	148262401	148262450	50	*	3.47736	84.1613	95.9429	11.7816	Ctrl	0.000506	0.133365	chr4	148261201	148270376	9176	-	242748	Disp3	mm10_genes_introns
F_Blood	chr4	150088101	150088150	50	*	3.60642	9.15788	24.7053	15.5474	Ctrl	0.00031	0.102431	chr4	150087503	150088136	634	+	269604	Gpr157	mm10_genes_exons
F_Blood	chr4	150088101	150088150	50	*	3.60642	9.15788	24.7053	15.5474	Ctrl	0.00031	0.102431	chr4	150088137	150098757	10621	+	269604	Gpr157	mm10_genes_introns
F_Blood	chr10	75050101	75050150	50	*	3.92103	98.0272	86.0423	-11.9849	Lead	8.82e-05	0.051455	chr10	75049952	75050641	690	+	76877	Rab36	mm10_genes_introns
F_Blood	chr10	75050101	75050150	50	*	3.92103	98.0272	86.0423	-11.9849	Lead	8.82e-05	0.051455	chr10	75049948	75050637	690	+	76877	Rab36	mm10_genes_introns
F_Blood	chr14	62887701	62887750	50	*	3.61819	70.5349	88.6933	18.1584	Ctrl	0.000297	0.10076	chr14	62885878	62900254	14377	+	268752	Wdfy2	mm10_genes_introns
F_Blood	chr14	62887701	62887750	50	*	3.61819	70.5349	88.6933	18.1584	Ctrl	0.000297	0.10076	chr14	62885878	62925129	39252	+	268752	Wdfy2	mm10_genes_introns
F_Blood	chr9	49609451	49609500	50	*	3.65495	79.7617	66.9676	-12.794	Lead	0.000257234	0.0934606	chr9	49569901	49798677	228777	-	17967	Ncam1	mm10_genes_introns
F_Blood	chr9	49609451	49609500	50	*	3.65495	79.7617	66.9676	-12.794	Lead	0.000257	0.0934606	chr9	49569901	49798677	228777	-	17967	Ncam1	mm10_genes_introns
F_Blood	chr2	72056201	72056250	50	*	6.1334	76.112	56.7937	-19.3183	Lead	8.6e-10	1.68e-05	chr2	72045249	72137241	91993	+	56508	Rapgef4	mm10_genes_introns
F_Blood	chr2	72056201	72056250	50	*	6.1334	76.112	56.7937	-19.3183	Lead	8.6e-10	1.68e-05	chr2	72055025	72137241	82217	+	56508	Rapgef4	mm10_genes_introns
F_Blood	chr2	135927901	135927950	50	*	3.62605	73.7908	58.9787	-14.8121	Lead	0.000287791	0.0991227	chr2	135910245	135929954	19710	+	18798	Plcb4	mm10_genes_introns
F_Blood	chr11	35204501	35204550	50	*	4.38576	23.4436	38.3418	14.8982	Ctrl	1.16e-05	0.0156244	chr11	35177855	35234836	56982	+	20564	Slit3	mm10_genes_introns
F_Blood	chr11	35344151	35344200	50	*	3.68005	82.7755	98.3561	15.5807	Ctrl	0.000233184	0.0891496	chr11	35234909	35508222	273314	+	20564	Slit3	mm10_genes_introns
F_Blood	chr11	87729551	87729600	50	*	4.24232	67.2245	81.2643	14.0398	Ctrl	2.21e-05	0.0229779	chr11	87729400	87729934	535	+	207742	Rnf43	mm10_genes_exons
F_Blood	chr11	87729551	87729600	50	*	4.24232	67.2245	81.2643	14.0398	Ctrl	2.21e-05	0.0229779	chr11	87729400	87729561	162	+	207742	Rnf43	mm10_genes_exons
F_Blood	chr11	87729551	87729600	50	*	4.24232	67.2245	81.2643	14.0398	Ctrl	2.21e-05	0.0229779	chr11	87729562	87730131	570	+	207742	Rnf43	mm10_genes_introns
F_Blood	chr13	57696201	57696250	50	*	3.56743	56.5915	34.4532	-22.1383	Lead	0.000360496	0.110997	chr13	57696156	57907401	211246	-	20745	Spock1	mm10_genes_introns
F_Blood	chr13	57696201	57696250	50	*	3.56743	56.5915	34.4532	-22.1383	Lead	0.00036	0.110997	chr13	57696156	57700218	4063	-	20745	Spock1	mm10_genes_introns
F_Blood	chr13	57696201	57696250	50	*	3.56743	56.5915	34.4532	-22.1383	Lead	0.000360496	0.110997	chr13	57696156	57700218	4063	-	20745	Spock1	mm10_genes_introns
F_Blood	chr13	57696201	57696250	50	*	3.56743	56.5915	34.4532	-22.1383	Lead	0.00036	0.110997	chr13	57696156	57907401	211246	-	20745	Spock1	mm10_genes_introns
F_Blood	chr17	62861651	62861700	50	*	4.16553	84.5983	97.4167	12.8183	Ctrl	3.11e-05	0.0282764	chr17	62651135	62881005	229871	-	13640	Efna5	mm10_genes_introns
F_Blood	chr17	83078351	83078400	50	*	4.63847	24.1612	7.02416	-17.137	Lead	3.51e-06	0.00758101	chr17	83078226	83079225	1000	-	100503434	Gm19689	mm10_genes_promoters
F_Blood	chr7	112705801	112705850	50	*	3.5217	62.5577	84.4512	21.8935	Ctrl	0.000428784	0.122314	chr7	112679727	112759383	79657	+	21676	Tead1	mm10_genes_introns
F_Blood	chr7	112705801	112705850	50	*	3.5217	62.5577	84.4512	21.8935	Ctrl	0.000429	0.122314	chr7	112679727	112759383	79657	+	21676	Tead1	mm10_genes_introns
F_Blood	chr7	115669601	115669650	50	*	4.07371	89.5206	75.9536	-13.5669	Lead	4.63e-05	0.0355885	chr7	115662445	115701695	39251	-	20679	Sox6	mm10_genes_introns
F_Blood	chr7	142082451	142082500	50	*	3.72119	33.4377	43.7058	10.2681	Ctrl	0.000198282	0.0812739	chr7	142079487	142083030	3544	-	18218	Dusp8	mm10_genes_exons
F_Blood	chr12	16715901	16715950	50	*	5.29401	73.3365	97.0625	23.726	Ctrl	1.2e-07	0.000799282	chr12	16714963	16716627	1665	-	268527	Greb1	mm10_genes_introns
F_Blood	chr12	72441351	72441400	50	*	3.86811	60.6072	31.5525	-29.0547	Lead	0.000109683	0.0581521	chr12	72440866	72441865	1000	+	78257	Lrrc9	mm10_genes_promoters
F_Blood	chr12	72441351	72441400	50	*	3.86811	60.6072	31.5525	-29.0547	Lead	0.00011	0.0581521	chr12	72440866	72441865	1000	+	78257	Lrrc9	mm10_genes_promoters
F_Blood	chr12	72441351	72441400	50	*	3.86811	60.6072	31.5525	-29.0547	Lead	0.000109683	0.0581521	chr12	72441249	72442248	1000	+	78257	Lrrc9	mm10_genes_promoters
F_Blood	chr12	108547551	108547600	50	*	3.95219	82.7421	69.363	-13.3791	Lead	7.74e-05	0.0477633	chr12	108540639	108555378	14740	-	100504467	Gm16596	mm10_genes_introns
F_Blood	chr12	108547551	108547600	50	*	3.95219	82.7421	69.363	-13.3791	Lead	7.74e-05	0.0477633	chr12	108539474	108555378	15905	-	100504467	Gm16596	mm10_genes_introns
M_Liver	chr4	134621701	134621750	50	*	3.70771	76.795	88.6764	11.8814	Ctrl	0.000209138	0.0897003	chr4	134593366	134640286	46921	-	230815	Man1c1	mm10_genes_introns
M_Liver	chr4	134669301	134669350	50	*	3.54871	89.5726	67.7282	-21.8444	Lead	0.000387129	0.122845	chr4	134640384	134702944	62561	-	230815	Man1c1	mm10_genes_introns
M_Liver	chr4	140138201	140138250	50	*	3.70414	46.9788	59.5418	12.563	Ctrl	0.000212	0.0904253	chr4	140107377	140157460	50084	-	230868	Igsf21	mm10_genes_introns
M_Liver	chr4	148288751	148288800	50	*	4.194	47.5088	59.8505	12.3417	Ctrl	2.74e-05	0.0313425	chr4	148287966	148288965	1000	-	242748	Disp3	mm10_genes_promoters
M_Liver	chr4	150096551	150096600	50	*	3.60562	78.8718	93.7338	14.862	Ctrl	0.000311	0.110038	chr4	150088137	150098757	10621	+	269604	Gpr157	mm10_genes_introns
M_Liver	chr2	72021301	72021350	50	*	3.71627	88.0427	98.9482	10.9056	Ctrl	0.000202	0.0881127	chr2	71981352	72031032	49681	+	56508	Rapgef4	mm10_genes_introns
M_Liver	chr2	72021301	72021350	50	*	3.71627	88.0427	98.9482	10.9056	Ctrl	0.000202182	0.0881127	chr2	71981352	72031032	49681	+	56508	Rapgef4	mm10_genes_introns
M_Liver	chr2	135892051	135892100	50	*	3.83844	69.7904	82.4227	12.6322	Ctrl	0.000123817	0.0672413	chr2	135877482	135907498	30017	+	18798	Plcb4	mm10_genes_introns
M_Liver	chr2	135892051	135892100	50	*	3.83844	69.7904	82.4227	12.6322	Ctrl	0.000123817	0.0672413	chr2	135887765	135907498	19734	+	18798	Plcb4	mm10_genes_introns
M_Liver	chr13	57529201	57529250	50	*	3.9986	100	40.8333	-59.1667	Lead	6.37e-05	0.0492993	chr13	57512807	57556679	43873	-	20745	Spock1	mm10_genes_introns
M_Liver	chr17	62800751	62800800	50	*	3.51913	48.5791	38.2538	-10.3253	Lead	0.000433	0.13	chr17	62651135	62881005	229871	-	13640	Efna5	mm10_genes_introns
M_Liver	chr17	62800751	62800800	50	*	3.51913	48.5791	38.2538	-10.3253	Lead	0.000433	0.129813	chr17	62651135	62881005	229871	-	13640	Efna5	mm10_genes_introns
M_Liver	chr17	83078651	83078700	50	*	3.54053	26.7893	47.3797	20.5904	Ctrl	0.000399317	0.124813	chr17	83078226	83079225	1000	-	100503434	Gm19689	mm10_genes_promoters
M_Liver	chr8	18773101	18773150	50	*	4.0562	87.3951	99.375	11.9799	Ctrl	4.99e-05	0.0430105	chr8	18689060	18788238	99179	+	244329	Mcph1	mm10_genes_introns
M_Liver	chr8	114599451	114599500	50	*	3.43646	50.1243	37.9587	-12.1656	Lead	0.000589	0.148905	chr8	114489005	114679786	190782	+	80707	Wwox	mm10_genes_introns
M_Liver	chr8	120490501	120490550	50	*	3.45927	37.083	26.985	-10.0979	Lead	0.000541644	0.14316	chr8	120489152	120553583	64432	+	382034	Gse1	mm10_genes_introns
M_Liver	chr7	112856651	112856700	50	*	4.03207	29.0842	43.8283	14.7441	Ctrl	5.53e-05	0.0453684	chr7	112856065	112856797	733	+	21676	Tead1	mm10_genes_introns
M_Liver	chr7	112856651	112856700	50	*	4.03207	29.0842	43.8283	14.7441	Ctrl	5.53e-05	0.0453684	chr7	112842103	112856797	14695	+	21676	Tead1	mm10_genes_introns
M_Liver	chr7	115539051	115539100	50	*	3.71278	47.0247	65.3828	18.3582	Ctrl	0.000205	0.0887075	chr7	115512770	115541621	28852	-	20679	Sox6	mm10_genes_introns
M_Liver	chr7	115539051	115539100	50	*	3.71278	47.0247	65.3828	18.3582	Ctrl	0.000204991	0.0887075	chr7	115512770	115541621	28852	-	20679	Sox6	mm10_genes_introns
M_Liver	chr7	142082801	142082850	50	*	3.83413	80.0661	68.2935	-11.7725	Lead	0.00012601	0.0678851	chr7	142079487	142083030	3544	-	18218	Dusp8	mm10_genes_exons
M_Liver	chr12	16677451	16677500	50	*	3.85973	94.4649	77.8843	-16.5806	Lead	0.000113513	0.0642828	chr12	16674811	16677687	2877	-	268527	Greb1	mm10_genes_introns
M_Liver	chr12	16677451	16677500	50	*	3.85973	94.4649	77.8843	-16.5806	Lead	0.000114	0.0642828	chr12	16674811	16677687	2877	-	268527	Greb1	mm10_genes_introns
M_Liver	chr12	72460101	72460150	50	*	3.67233	60.416	73.6744	13.2583	Ctrl	0.000240345	0.0969434	chr12	72460015	72460790	776	+	78257	Lrrc9	mm10_genes_introns
M_Liver	chr12	72460101	72460150	50	*	3.67233	60.416	73.6744	13.2583	Ctrl	0.00024	0.0969434	chr12	72460015	72460790	776	+	78257	Lrrc9	mm10_genes_introns
M_Liver	chr12	108547801	108547850	50	*	3.52624	57.477	40.7981	-16.6789	Lead	0.0004215	0.12779	chr12	108540639	108555378	14740	-	100504467	Gm16596	mm10_genes_introns
M_Liver	chr12	108547801	108547850	50	*	3.52624	57.477	40.7981	-16.6789	Lead	0.000421	0.12779	chr12	108539474	108555378	15905	-	100504467	Gm16596	mm10_genes_introns
M_Liver	chr9	49767051	49767100	50	*	3.45369	86.8132	72.0373	-14.7759	Lead	0.000553	0.144201	chr9	49569901	49798677	228777	-	17967	Ncam1	mm10_genes_introns
M_Liver	chr9	49767051	49767100	50	*	3.45369	86.8132	72.0373	-14.7759	Lead	0.000552976	0.144201	chr9	49569901	49798677	228777	-	17967	Ncam1	mm10_genes_introns
M_Liver	chr9	49767051	49767100	50	*	3.45369	86.8132	72.0373	-14.7759	Lead	0.000553	0.144201	chr9	49642259	49798677	156419	-	17967	Ncam1	mm10_genes_introns
M_Liver	chr11	35127901	35127950	50	*	5.41037	82.8455	98.9474	16.1018	Ctrl	6.29e-08	0.000749398	chr11	35121712	35171572	49861	+	20564	Slit3	mm10_genes_introns
M_Liver	chr11	87705051	87705100	50	*	3.57691	26.9743	15.5814	-11.3929	Lead	0.000347685	0.116106	chr11	87664868	87718377	53510	+	207742	Rnf43	mm10_genes_introns
M_Liver	chr11	87705051	87705100	50	*	3.57691	26.9743	15.5814	-11.3929	Lead	0.000348	0.116106	chr11	87664868	87718377	53510	+	207742	Rnf43	mm10_genes_introns
M_Liver	chr11	87705101	87705150	50	*	3.99123	33.9531	21.5613	-12.3918	Lead	6.57e-05	0.0499996	chr11	87664868	87718377	53510	+	207742	Rnf43	mm10_genes_introns
M_Liver	chr10	75052201	75052250	50	*	4.36847	63.5117	74.256	10.7443	Ctrl	1.25e-05	0.0187757	chr10	75052044	75052470	427	+	76877	Rab36	mm10_genes_introns
M_Liver	chr5	28457851	28457900	50	*	3.91813	14.5942	4.49757	-10.0966	Lead	8.92e-05	0.0581834	chr5	28457274	28458273	1000	+	654796	9530036O11Rik	mm10_genes_promoters
M_Liver	chr5	76866101	76866150	50	*	3.67457	55.2357	24.2474	-30.9883	Lead	0.000238	0.0964151	chr5	76866000	76866190	191	+	320827	C530008M17Rik	mm10_genes_exons
M_Liver	chr5	120460001	120460050	50	*	3.62619	68.7809	87.3144	18.5335	Ctrl	0.000287634	0.105969	chr5	120459984	120460606	623	-	257635	Sdsl	mm10_genes_introns
M_Liver	chr5	120460001	120460050	50	*	3.62619	68.7809	87.3144	18.5335	Ctrl	0.000288	0.105969	chr5	120459984	120460606	623	-	257635	Sdsl	mm10_genes_introns
M_Liver	chr5	131717901	131717950	50	*	4.32866	89.5743	100	10.4257	Ctrl	1.5e-05	0.0211782	chr5	131533873	131770759	236887	-	319974	Auts2	mm10_genes_introns
M_Liver	chr14	62936551	62936600	50	*	3.75677	86.9721	74.828	-12.1441	Lead	0.00017212	0.079736	chr14	62934403	62944020	9618	+	268752	Wdfy2	mm10_genes_introns

## Sheet: 29
Group	seqnames	start	end	width	strand	stat	meth.Lead	meth.Ctrl	meth.diff	hyper.direction	pvalue	fdr	annot.seqnames	annot.start	annot.end	annot.width	annot.strand	annot.gene_id	annot.symbol	annot.type
F_Blood	chr5	92382851	92382900	50	*	3.48848	76.0702	95.9069	19.8367	Ctrl	0.000486	0.130727	chr5	92381908	92385907	4000	+	109979	Art3	mm10_genes_1to5kb
F_Blood	chr5	92382851	92382900	50	*	3.48848	76.0702	95.9069	19.8367	Ctrl	0.000486	0.130727	chr5	92382851	92386850	4000	+	109979	Art3	mm10_genes_1to5kb
F_Blood	chr5	92382851	92382900	50	*	3.48848	76.0702	95.9069	19.8367	Ctrl	0.000486	0.130727	chr5	92331913	92388133	56221	+	109979	Art3	mm10_genes_introns
F_Blood	chr5	92382851	92382900	50	*	3.48848	76.0702	95.9069	19.8367	Ctrl	0.000486	0.130727	chr5	92332983	92388133	55151	+	109979	Art3	mm10_genes_introns
F_Blood	chr5	144401651	144401700	50	*	3.55573	60.5512	46.0202	-14.5309	Lead	0.000376935	0.113785	chr5	144305147	144446379	141233	+	55950	Bri3	mm10_genes_introns
F_Blood	chr4	140563901	140563950	50	*	4.29336	67.1017	93.2194	26.1178	Ctrl	1.76e-05	0.0197713	chr4	140562815	140564186	1372	-	72754	Arhgef10l	mm10_genes_introns
F_Blood	chr10	14535751	14535800	50	*	3.67419	95.3003	84.2333	-11.0671	Lead	0.000238603	0.0900448	chr10	14469105	14535853	66749	-	215798	Adgrg6	mm10_genes_introns
F_Blood	chr10	64021051	64021100	50	*	3.44954	75.2302	85.642	10.4118	Ctrl	0.000561541	0.1415	chr10	63852826	64250697	397872	+	216033	Ctnna3	mm10_genes_introns
F_Blood	chr10	64021051	64021100	50	*	3.44954	75.2302	85.642	10.4118	Ctrl	0.000561541	0.1415	chr10	63930268	64087847	157580	-	216028	Lrrtm3	mm10_genes_introns
F_Blood	chr10	71025501	71025550	50	*	3.61073	84.2218	98.5294	14.3076	Ctrl	0.000305	0.101891	chr10	70961215	71027897	66683	-	83675	Bicc1	mm10_genes_introns
F_Blood	chr10	80273901	80273950	50	*	6.1665	79.3273	99.5588	20.2315	Ctrl	6.98e-10	1.46e-05	chr10	80273164	80277163	4000	+	102466207	Mir6911	mm10_genes_1to5kb
F_Blood	chr10	80273901	80273950	50	*	6.1665	79.3273	99.5588	20.2315	Ctrl	6.98e-10	1.46e-05	chr10	80265179	80274006	8828	+	70248	Dazap1	mm10_genes_introns
F_Blood	chr10	93276201	93276250	50	*	4.29369	81.4301	95.0558	13.6257	Ctrl	1.76e-05	0.0197713	chr10	93265681	93284768	19088	-	13713	Elk3	mm10_genes_introns
F_Blood	chr10	93276201	93276250	50	*	4.29369	81.4301	95.0558	13.6257	Ctrl	1.76e-05	0.0197713	chr10	93254812	93284768	29957	-	13713	Elk3	mm10_genes_introns
F_Blood	chr10	116986751	116986800	50	*	4.48357	77.7316	61.7853	-15.9464	Lead	7.34e-06	0.0118039	chr10	116986314	116986812	499	+	382427	Best3	mm10_genes_5UTRs
F_Blood	chr10	116986751	116986800	50	*	4.48357	77.7316	61.7853	-15.9464	Lead	7.34e-06	0.0118039	chr10	116986314	116986812	499	+	382427	Best3	mm10_genes_exons
F_Blood	chr14	21992001	21992050	50	*	3.5077	92.5831	81.4462	-11.1369	Lead	0.000452	0.125325	chr14	21990602	21994601	4000	-	218820	Zfp503	mm10_genes_1to5kb
F_Blood	chr14	66769051	66769100	50	*	3.59234	96.2942	83.0679	-13.2263	Lead	0.000327727	0.105609	chr14	66638461	66770584	132124	+	11549	Adra1a	mm10_genes_introns
F_Blood	chr14	79770401	79770450	50	*	4.73575	38.4241	24.6688	-13.7552	Lead	2.18e-06	0.00552997	chr14	79768497	79771312	2816	-	18530	Pcdh8	mm10_genes_exons
F_Blood	chr14	79770401	79770450	50	*	4.73575	38.4241	24.6688	-13.7552	Lead	2.18e-06	0.00552997	chr14	79768788	79771312	2525	-	18530	Pcdh8	mm10_genes_exons
F_Blood	chr9	102351551	102351600	50	*	4.59063	20.1512	42.537	22.3858	Ctrl	4.42e-06	0.00876216	chr9	102223453	102354281	130829	-	270190	Ephb1	mm10_genes_introns
F_Blood	chr2	52434501	52434550	50	*	3.82473	87.7659	75.9807	-11.7852	Lead	0.000131	0.0643382	chr2	52428320	52434749	6430	-	12298	Cacnb4	mm10_genes_exons
F_Blood	chr11	110446801	110446850	50	*	3.71015	86.0667	99.359	13.2923	Ctrl	0.000207	0.0832	chr11	110399426	110482538	83113	+	26399	Map2k6	mm10_genes_introns
F_Blood	chr11	110446801	110446850	50	*	3.71015	86.0667	99.359	13.2923	Ctrl	0.000207134	0.0831762	chr11	110399426	110482538	83113	+	26399	Map2k6	mm10_genes_introns
F_Blood	chr1	88261151	88261200	50	*	3.5874	83.9126	100	16.0874	Ctrl	0.000334	0.106825	chr1	88259905	88262289	2385	+	100040766	Mroh2a	mm10_genes_exons
F_Blood	chr1	88261151	88261200	50	*	3.5874	83.9126	100	16.0874	Ctrl	0.000334	0.106825	chr1	88260027	88262289	2263	+	100040766	Mroh2a	mm10_genes_3UTRs
F_Blood	chr13	43787851	43787900	50	*	4.62399	79.0585	98.7755	19.717	Ctrl	3.76e-06	0.0079181	chr13	43785468	43797532	12065	+	12522	Cd83	mm10_genes_introns
F_Blood	chr17	14338051	14338100	50	*	3.98377	76.0056	56.9205	-19.0851	Lead	6.78e-05	0.0441614	chr17	14337662	14341098	3437	+	64074	Smoc2	mm10_genes_exons
F_Blood	chr17	14338051	14338100	50	*	3.98377	76.0056	56.9205	-19.0851	Lead	6.78e-05	0.0441614	chr17	14337762	14344326	6565	+	64074	Smoc2	mm10_genes_introns
F_Blood	chr17	14338051	14338100	50	*	3.98377	76.0056	56.9205	-19.0851	Lead	6.78e-05	0.0441614	chr17	14337776	14341098	3323	+	64074	Smoc2	mm10_genes_3UTRs
F_Blood	chr17	47551201	47551250	50	*	3.50883	84.6574	97.2753	12.6179	Ctrl	0.000450083	0.125092	chr17	47505267	47578708	73442	+	12445	Ccnd3	mm10_genes_introns
F_Blood	chr17	47551201	47551250	50	*	3.50883	84.6574	97.2753	12.6179	Ctrl	0.00045	0.125092	chr17	47505267	47578708	73442	+	12445	Ccnd3	mm10_genes_introns
F_Blood	chr15	62100301	62100350	50	*	3.57415	81.6808	96.0509	14.3701	Ctrl	0.000351365	0.109921	chr15	62038202	62107147	68946	+	19296	Pvt1	mm10_genes_introns
F_Blood	chr15	62100301	62100350	50	*	3.57415	81.6808	96.0509	14.3701	Ctrl	0.000351365	0.109921	chr15	62038202	62175466	137265	+	19296	Pvt1	mm10_genes_introns
F_Blood	chr15	62100301	62100350	50	*	3.57415	81.6808	96.0509	14.3701	Ctrl	0.000351	0.109921	chr15	62038202	62107147	68946	+	19296	Pvt1	mm10_genes_introns
F_Blood	chr15	62100301	62100350	50	*	3.57415	81.6808	96.0509	14.3701	Ctrl	0.000351	0.109921	chr15	62039448	62107147	67700	+	19296	Pvt1	mm10_genes_introns
F_Blood	chr15	62206251	62206300	50	*	3.65918	97.0493	77.3776	-19.6718	Lead	0.000253	0.0929594	chr15	62175549	62242173	66625	+	19296	Pvt1	mm10_genes_introns
F_Blood	chr15	62206251	62206300	50	*	3.65918	97.0493	77.3776	-19.6718	Lead	0.000253	0.0929594	chr15	62175927	62242173	66247	+	19296	Pvt1	mm10_genes_introns
F_Blood	chr15	62206251	62206300	50	*	3.65918	97.0493	77.3776	-19.6718	Lead	0.000253	0.0929594	chr15	62149353	62242173	92821	+	19296	Pvt1	mm10_genes_introns
F_Blood	chr15	84670051	84670100	50	*	4.84283	73.2033	84.1437	10.9404	Ctrl	1.28e-06	0.00381677	chr15	84663262	84681199	17938	+	109270	Prr5	mm10_genes_introns
F_Blood	chr15	84670051	84670100	50	*	4.84283	73.2033	84.1437	10.9404	Ctrl	1.28e-06	0.00381677	chr15	84669706	84681199	11494	+	109270	Prr5	mm10_genes_introns
F_Blood	chr15	85942251	85942300	50	*	4.3789	90.5304	79.471	-11.0595	Lead	1.19e-05	0.0159764	chr15	85941275	85959127	17853	-	12614	Celsr1	mm10_genes_introns
F_Blood	chr7	99434801	99434850	50	*	3.70795	39.9689	65.7118	25.743	Ctrl	0.000208942	0.0835138	chr7	99424230	99438247	14018	+	233552	Gdpd5	mm10_genes_introns
F_Blood	chr7	130661701	130661750	50	*	3.8551	75.4646	49.7949	-25.6698	Lead	0.000115683	0.0599219	chr7	130626842	130663015	36174	+	57752	Tacc2	mm10_genes_introns
F_Blood	chr7	130661701	130661750	50	*	3.8551	75.4646	49.7949	-25.6698	Lead	0.000116	0.0599219	chr7	130601938	130663015	61078	+	57752	Tacc2	mm10_genes_introns
F_Blood	chr7	130661701	130661750	50	*	3.8551	75.4646	49.7949	-25.6698	Lead	0.000115683	0.0599219	chr7	130601938	130663015	61078	+	57752	Tacc2	mm10_genes_introns
F_Blood	chr7	130661701	130661750	50	*	3.8551	75.4646	49.7949	-25.6698	Lead	0.000115683	0.0599219	chr7	130624970	130759948	134979	+	57752	Tacc2	mm10_genes_introns
F_Blood	chr7	130661701	130661750	50	*	3.8551	75.4646	49.7949	-25.6698	Lead	0.000115683	0.0599219	chr7	130577517	130764253	186737	+	57752	Tacc2	mm10_genes_introns
F_Blood	chr7	130661701	130661750	50	*	3.8551	75.4646	49.7949	-25.6698	Lead	0.000115683	0.0599219	chr7	130646431	130663015	16585	+	57752	Tacc2	mm10_genes_introns
F_Blood	chr7	130661701	130661750	50	*	3.8551	75.4646	49.7949	-25.6698	Lead	0.000116	0.0599219	chr7	130646431	130674601	28171	+	57752	Tacc2	mm10_genes_introns
F_Blood	chr16	33519901	33519950	50	*	3.70993	73.9806	84.8982	10.9175	Ctrl	0.000207	0.0832	chr16	33518377	33534863	16487	+	171286	Slc12a8	mm10_genes_introns
F_Blood	chr16	33519901	33519950	50	*	3.70993	73.9806	84.8982	10.9175	Ctrl	0.000207317	0.0831762	chr16	33518674	33534863	16190	+	171286	Slc12a8	mm10_genes_introns
F_Blood	chrX	158043901	158043950	50	*	3.63931	30.6796	43.8493	13.1697	Ctrl	0.000273	0.0962554	chrX	158043198	158044197	1000	-	245684	Cnksr2	mm10_genes_promoters
F_Blood	chrX	161926001	161926050	50	*	3.57841	38.3911	49.0537	10.6626	Ctrl	0.000346	0.10908	chrX	161875393	162158832	283440	-	195727	Nhs	mm10_genes_introns
F_Blood	chrX	161926001	161926050	50	*	3.57841	38.3911	49.0537	10.6626	Ctrl	0.000345697	0.10908	chrX	161875393	162158832	283440	-	195727	Nhs	mm10_genes_introns
F_Liver	chrX	158043551	158043600	50	*	5.00452	41.2908	18.7161	-22.5747	Lead	5.6e-07	0.00312543	chrX	158043198	158044197	1000	-	245684	Cnksr2	mm10_genes_promoters
F_Liver	chrX	161847001	161847050	50	*	4.59649	89.9511	76.9924	-12.9586	Lead	4.3e-06	0.00955561	chrX	161847022	161847214	193	-	195727	Nhs	mm10_genes_exons
F_Liver	chrX	161847001	161847050	50	*	4.59649	89.9511	76.9924	-12.9586	Lead	4.3e-06	0.00955561	chrX	161844304	161847021	2718	-	195727	Nhs	mm10_genes_introns
F_Liver	chr4	140648951	140649000	50	*	3.69452	46.9932	36.5802	-10.413	Lead	0.000220305	0.0824797	chr4	140648757	140649756	1000	-	72754	Arhgef10l	mm10_genes_promoters
F_Liver	chr4	140648951	140649000	50	*	3.69452	46.9932	36.5802	-10.413	Lead	0.000220305	0.0824797	chr4	140616993	140665755	48763	-	72754	Arhgef10l	mm10_genes_introns
F_Liver	chr5	92376001	92376050	50	*	3.50836	52.8441	33.6124	-19.2316	Lead	0.000451	0.119822	chr5	92331913	92388133	56221	+	109979	Art3	mm10_genes_introns
F_Liver	chr5	92376001	92376050	50	*	3.50836	52.8441	33.6124	-19.2316	Lead	0.000451	0.119822	chr5	92332983	92388133	55151	+	109979	Art3	mm10_genes_introns
F_Liver	chr5	92376001	92376050	50	*	3.50836	52.8441	33.6124	-19.2316	Lead	0.000450872	0.119822	chr5	92332983	92388133	55151	+	109979	Art3	mm10_genes_introns
F_Liver	chr5	144411801	144411850	50	*	5.75891	65.0682	90.9628	25.8945	Ctrl	8.47e-09	0.000217743	chr5	144305147	144446379	141233	+	55950	Bri3	mm10_genes_introns
F_Liver	chr5	144428001	144428050	50	*	3.46038	68.2436	53.8771	-14.3665	Lead	0.000539411	0.13057	chr5	144305147	144446379	141233	+	55950	Bri3	mm10_genes_introns
F_Liver	chr2	52628401	52628450	50	*	3.50095	61.6225	75.0711	13.4485	Ctrl	0.000463601	0.121351	chr2	52477812	52675727	197916	-	12298	Cacnb4	mm10_genes_introns
F_Liver	chr2	52628401	52628450	50	*	3.50095	61.6225	75.0711	13.4485	Ctrl	0.000464	0.121351	chr2	52477812	52675727	197916	-	12298	Cacnb4	mm10_genes_introns
F_Liver	chr11	110449151	110449200	50	*	3.55612	28.4789	41.2018	12.7229	Ctrl	0.000376379	0.109571	chr11	110399426	110482538	83113	+	26399	Map2k6	mm10_genes_introns
F_Liver	chr7	99439151	99439200	50	*	3.53743	72.5142	94.8427	22.3285	Ctrl	0.000404041	0.113205	chr7	99438352	99441171	2820	+	233552	Gdpd5	mm10_genes_introns
F_Liver	chr7	130671451	130671500	50	*	4.46802	68.9339	82.9825	14.0486	Ctrl	7.89e-06	0.013382	chr7	130663142	130674601	11460	+	57752	Tacc2	mm10_genes_introns
F_Liver	chr7	130671451	130671500	50	*	4.46802	68.9339	82.9825	14.0486	Ctrl	7.89e-06	0.013382	chr7	130624970	130759948	134979	+	57752	Tacc2	mm10_genes_introns
F_Liver	chr7	130671451	130671500	50	*	4.46802	68.9339	82.9825	14.0486	Ctrl	7.89e-06	0.013382	chr7	130577517	130764253	186737	+	57752	Tacc2	mm10_genes_introns
F_Liver	chr7	130671451	130671500	50	*	4.46802	68.9339	82.9825	14.0486	Ctrl	7.89e-06	0.013382	chr7	130646431	130674601	28171	+	57752	Tacc2	mm10_genes_introns
F_Liver	chr10	14535351	14535400	50	*	4.05695	96.5228	86.1966	-10.3262	Lead	4.97e-05	0.0378533	chr10	14469105	14535853	66749	-	215798	Adgrg6	mm10_genes_introns
F_Liver	chr10	64088801	64088850	50	*	3.42748	43.333	33.0877	-10.2453	Lead	0.000609201	0.138345	chr10	64087848	64089382	1535	-	216028	Lrrtm3	mm10_genes_exons
F_Liver	chr10	64088801	64088850	50	*	3.42748	43.333	33.0877	-10.2453	Lead	0.000609201	0.138345	chr10	64087496	64089382	1887	-	216028	Lrrtm3	mm10_genes_exons
F_Liver	chr10	64088801	64088850	50	*	3.42748	43.333	33.0877	-10.2453	Lead	0.000609201	0.138345	chr10	63852826	64250697	397872	+	216033	Ctnna3	mm10_genes_introns
F_Liver	chr10	64088801	64088850	50	*	3.42748	43.333	33.0877	-10.2453	Lead	0.000609	0.138345	chr10	63852826	64250697	397872	+	216033	Ctnna3	mm10_genes_introns
F_Liver	chr10	71051351	71051400	50	*	3.50371	76.8999	98.0532	21.1533	Ctrl	0.000459	0.120395	chr10	71027968	71079189	51222	-	83675	Bicc1	mm10_genes_introns
F_Liver	chr10	80273901	80273950	50	*	5.32856	98.9583	74.717	-24.2414	Lead	9.9e-08	0.00117127	chr10	80273164	80277163	4000	+	102466207	Mir6911	mm10_genes_1to5kb
F_Liver	chr10	80273901	80273950	50	*	5.32856	98.9583	74.717	-24.2414	Lead	9.9e-08	0.00117127	chr10	80265179	80274006	8828	+	70248	Dazap1	mm10_genes_introns
F_Liver	chr10	93263401	93263450	50	*	3.89702	85.6144	73.4591	-12.1553	Lead	9.74e-05	0.0549702	chr10	93254812	93264879	10068	-	13713	Elk3	mm10_genes_introns
F_Liver	chr10	93263401	93263450	50	*	3.89702	85.6144	73.4591	-12.1553	Lead	9.74e-05	0.0549702	chr10	93254812	93265336	10525	-	13713	Elk3	mm10_genes_introns
F_Liver	chr10	93263401	93263450	50	*	3.89702	85.6144	73.4591	-12.1553	Lead	9.74e-05	0.0549702	chr10	93254812	93284768	29957	-	13713	Elk3	mm10_genes_introns
F_Liver	chr10	117023901	117023950	50	*	3.82227	44.9477	29.0172	-15.9305	Lead	0.00013223	0.0642232	chr10	117023937	117025040	1104	+	382427	Best3	mm10_genes_exons
F_Liver	chr10	117023901	117023950	50	*	3.82227	44.9477	29.0172	-15.9305	Lead	0.00013223	0.0642232	chr10	117009042	117023936	14895	+	382427	Best3	mm10_genes_introns
F_Liver	chr13	43785751	43785800	50	*	3.63283	67.5264	52.2644	-15.2621	Lead	0.00028	0.0948467	chr13	43785468	43797532	12065	+	12522	Cd83	mm10_genes_introns
F_Liver	chr13	43785751	43785800	50	*	3.63283	67.5264	52.2644	-15.2621	Lead	0.000280327	0.0948467	chr13	43785468	43797532	12065	+	12522	Cd83	mm10_genes_introns
F_Liver	chr15	62206301	62206350	50	*	3.73716	97.9762	87.9115	-10.0647	Lead	0.00018611	0.0754352	chr15	62175549	62242173	66625	+	19296	Pvt1	mm10_genes_introns
F_Liver	chr15	62206301	62206350	50	*	3.73716	97.9762	87.9115	-10.0647	Lead	0.000186	0.0754352	chr15	62175927	62242173	66247	+	19296	Pvt1	mm10_genes_introns
F_Liver	chr15	62206301	62206350	50	*	3.73716	97.9762	87.9115	-10.0647	Lead	0.000186	0.0754352	chr15	62175549	62242173	66625	+	19296	Pvt1	mm10_genes_introns
F_Liver	chr15	62206301	62206350	50	*	3.73716	97.9762	87.9115	-10.0647	Lead	0.00018611	0.0754352	chr15	62149353	62242173	92821	+	19296	Pvt1	mm10_genes_introns
F_Liver	chr15	84697751	84697800	50	*	3.55784	67.1043	54.5667	-12.5376	Lead	0.000374	0.109397	chr15	84693817	84699120	5304	+	109270	Prr5	mm10_genes_introns
F_Liver	chr15	84697751	84697800	50	*	3.55784	67.1043	54.5667	-12.5376	Lead	0.00037392	0.109397	chr15	84693817	84699120	5304	+	109270	Prr5	mm10_genes_introns
F_Liver	chr15	85994401	85994450	50	*	3.75829	45.3811	56.3366	10.9555	Ctrl	0.000171	0.072745	chr15	85979241	86030181	50941	-	12614	Celsr1	mm10_genes_introns
F_Liver	chr14	21991751	21991800	50	*	3.75472	1.85342	12.8177	10.9643	Ctrl	0.000174	0.0731413	chr14	21990602	21994601	4000	-	218820	Zfp503	mm10_genes_1to5kb
F_Liver	chr14	66638101	66638150	50	*	4.57327	60.7595	72.3284	11.5688	Ctrl	4.8e-06	0.0102546	chr14	66636981	66640333	3353	+	11549	Adra1a	mm10_genes_exons
F_Liver	chr14	66638101	66638150	50	*	4.57327	60.7595	72.3284	11.5688	Ctrl	4.8e-06	0.0102546	chr14	66636981	66638460	1480	+	11549	Adra1a	mm10_genes_exons
F_Liver	chr14	66638101	66638150	50	*	4.57327	60.7595	72.3284	11.5688	Ctrl	4.8e-06	0.0102546	chr14	66636991	66638460	1470	+	11549	Adra1a	mm10_genes_exons
F_Liver	chr14	66638101	66638150	50	*	4.57327	60.7595	72.3284	11.5688	Ctrl	4.8e-06	0.0102546	chr14	66637454	66638460	1007	+	11549	Adra1a	mm10_genes_exons
F_Liver	chr14	79770601	79770650	50	*	4.26877	0.833333	13.0431	12.2098	Ctrl	1.97e-05	0.0224037	chr14	79768497	79771312	2816	-	18530	Pcdh8	mm10_genes_exons
F_Liver	chr14	79770601	79770650	50	*	4.26877	0.833333	13.0431	12.2098	Ctrl	1.97e-05	0.0224037	chr14	79768788	79771312	2525	-	18530	Pcdh8	mm10_genes_exons
F_Liver	chr16	33577051	33577100	50	*	3.54496	79.1878	67.8696	-11.3182	Lead	0.000393	0.111823	chr16	33551115	33590251	39137	+	171286	Slc12a8	mm10_genes_introns
F_Liver	chr16	33577051	33577100	50	*	3.54496	79.1878	67.8696	-11.3182	Lead	0.000392671	0.111823	chr16	33551115	33590251	39137	+	171286	Slc12a8	mm10_genes_introns
F_Liver	chr17	14338301	14338350	50	*	3.62541	80.6896	96.3321	15.6425	Ctrl	0.000288506	0.0962047	chr17	14337662	14341098	3437	+	64074	Smoc2	mm10_genes_exons
F_Liver	chr17	14338301	14338350	50	*	3.62541	80.6896	96.3321	15.6425	Ctrl	0.000288506	0.0962047	chr17	14337762	14344326	6565	+	64074	Smoc2	mm10_genes_introns
F_Liver	chr17	14338301	14338350	50	*	3.62541	80.6896	96.3321	15.6425	Ctrl	0.000288506	0.0962047	chr17	14337776	14341098	3323	+	64074	Smoc2	mm10_genes_3UTRs
F_Liver	chr17	47595401	47595450	50	*	4.04097	26.7574	43.9565	17.1991	Ctrl	5.32e-05	0.0395964	chr17	47594734	47598174	3441	+	12445	Ccnd3	mm10_genes_exons
F_Liver	chr17	47595401	47595450	50	*	4.04097	26.7574	43.9565	17.1991	Ctrl	5.32e-05	0.0395964	chr17	47594950	47597419	2470	+	12445	Ccnd3	mm10_genes_introns
F_Liver	chr17	47595401	47595450	50	*	4.04097	26.7574	43.9565	17.1991	Ctrl	5.32e-05	0.0395964	chr17	47595130	47598174	3045	+	12445	Ccnd3	mm10_genes_3UTRs
F_Liver	chr1	88261151	88261200	50	*	4.32509	64.5528	29.5322	-35.0206	Lead	1.52e-05	0.0194391	chr1	88259905	88262289	2385	+	100040766	Mroh2a	mm10_genes_exons
F_Liver	chr1	88261151	88261200	50	*	4.32509	64.5528	29.5322	-35.0206	Lead	1.52e-05	0.0194391	chr1	88260027	88262289	2263	+	100040766	Mroh2a	mm10_genes_3UTRs
F_Liver	chr9	102217101	102217150	50	*	3.42237	63.4583	76.2714	12.8131	Ctrl	0.000621	0.140008	chr9	102195456	102223387	27932	-	270190	Ephb1	mm10_genes_introns
F_Liver	chr9	102217101	102217150	50	*	3.42237	63.4583	76.2714	12.8131	Ctrl	0.000620788	0.140008	chr9	102195456	102223387	27932	-	270190	Ephb1	mm10_genes_introns

## Sheet: 33
Group	seqnames	start	end	width	strand	stat	meth.Lead	meth.Ctrl	meth.diff	hyper.direction	pvalue	fdr	annot.seqnames	annot.start	annot.end	annot.width	annot.strand	annot.gene_id	annot.symbol	annot.type
F_Blood	chr5	138800401	138800450	50	*	3.67645	85.4782	74.0889	-11.3893	Lead	0.000236506	0.0897162	chr5	138795110	138806206	11097	+	80752	Fam20c	mm10_genes_introns
F_Blood	chr4	65501301	65501350	50	*	3.94223	81.5834	64.487	-17.0964	Lead	8.07e-05	0.0490671	chr4	65435294	65540938	105645	-	56079	Astn2	mm10_genes_introns
F_Blood	chr4	65548551	65548600	50	*	4.68251	1.92308	31.9558	30.0328	Ctrl	2.83e-06	0.00661847	chr4	65542785	65581539	38755	-	56079	Astn2	mm10_genes_introns
F_Blood	chr4	130015901	130015950	50	*	3.48418	60.181	88.3862	28.2053	Ctrl	0.000493655	0.131735	chr4	130014637	130016633	1997	+	230775	Adgrb2	mm10_genes_introns
F_Blood	chr4	130015901	130015950	50	*	3.48418	60.181	88.3862	28.2053	Ctrl	0.000493655	0.131735	chr4	130015034	130017061	2028	+	230775	Adgrb2	mm10_genes_introns
F_Blood	chr4	130015901	130015950	50	*	3.48418	60.181	88.3862	28.2053	Ctrl	0.000494	0.131735	chr4	130014637	130017061	2425	+	230775	Adgrb2	mm10_genes_introns
F_Blood	chr4	130015901	130015950	50	*	3.48418	60.181	88.3862	28.2053	Ctrl	0.000494	0.131735	chr4	130015034	130017061	2028	+	230775	Adgrb2	mm10_genes_introns
F_Blood	chr4	148924701	148924750	50	*	3.57662	76.4947	92.0112	15.5165	Ctrl	0.000348072	0.10944	chr4	148901744	148928996	27253	+	69743	Casz1	mm10_genes_introns
F_Blood	chr4	151688151	151688200	50	*	3.46805	82.6457	95.5316	12.8859	Ctrl	0.000524	0.13566	chr4	151586483	151830417	243935	-	100072	Camta1	mm10_genes_introns
F_Blood	chr4	151688151	151688200	50	*	3.46805	82.6457	95.5316	12.8859	Ctrl	0.000524	0.13566	chr4	151639791	151830417	190627	-	100072	Camta1	mm10_genes_introns
F_Blood	chr4	152558951	152559000	50	*	4.99885	49.0219	59.7268	10.7048	Ctrl	5.77e-07	0.00217789	chr4	152557076	152559327	2252	+	260305	Nphp4	mm10_genes_introns
F_Blood	chr10	69872101	69872150	50	*	3.84407	64.4897	76.2222	11.7325	Ctrl	0.000121	0.0615185	chr10	69867385	69872460	5076	+	11735	Ank3	mm10_genes_exons
F_Blood	chr10	69872101	69872150	50	*	3.84407	64.4897	76.2222	11.7325	Ctrl	0.000121	0.0615185	chr10	69871200	69874789	3590	+	11735	Ank3	mm10_genes_introns
F_Blood	chr10	69872101	69872150	50	*	3.84407	64.4897	76.2222	11.7325	Ctrl	0.000121013	0.0615185	chr10	69534285	69950951	416667	+	11735	Ank3	mm10_genes_introns
F_Blood	chr10	69872101	69872150	50	*	3.84407	64.4897	76.2222	11.7325	Ctrl	0.000121013	0.0615185	chr10	69871200	69874789	3590	+	11735	Ank3	mm10_genes_introns
F_Blood	chr10	69872101	69872150	50	*	3.84407	64.4897	76.2222	11.7325	Ctrl	0.000121013	0.0615185	chr10	69867517	69872460	4944	+	11735	Ank3	mm10_genes_3UTRs
F_Blood	chr10	80087601	80087650	50	*	3.58147	22.466	36.7744	14.3084	Ctrl	0.000341664	0.108275	chr10	80086433	80101071	14639	-	216161	Sbno2	mm10_genes_introns
F_Blood	chr10	80087601	80087650	50	*	3.58147	22.466	36.7744	14.3084	Ctrl	0.000342	0.108275	chr10	80086433	80102609	16177	-	216161	Sbno2	mm10_genes_introns
F_Blood	chr10	127096951	127097000	50	*	4.1838	74.2528	88.6786	14.4258	Ctrl	2.87e-05	0.0270206	chr10	127096915	127097079	165	-	216440	Os9	mm10_genes_exons
F_Blood	chr10	127096951	127097000	50	*	4.1838	74.2528	88.6786	14.4258	Ctrl	2.87e-05	0.0270206	chr10	127096743	127097931	1189	-	216440	Os9	mm10_genes_introns
F_Blood	chr3	101111301	101111350	50	*	6.11028	89.8932	54.9107	-34.9824	Lead	9.95e-10	1.88e-05	chr3	101111167	101115166	4000	-	19221	Ptgfrn	mm10_genes_1to5kb
F_Blood	chr2	31923451	31923500	50	*	5.01186	100	75.2242	-24.7758	Lead	5.39e-07	0.00212589	chr2	31923106	31924567	1462	+	23928	Lamc3	mm10_genes_introns
F_Blood	chr2	163394251	163394300	50	*	3.78443	100	84.4767	-15.5233	Lead	0.000154063	0.0712295	chr2	163376376	163397147	20772	-	59091	Jph2	mm10_genes_introns
F_Blood	chr11	3760851	3760900	50	*	4.57948	91.8269	66.3747	-25.4522	Lead	4.66e-06	0.00895022	chr11	3726576	3775103	48528	-	74309	Osbp2	mm10_genes_introns
F_Blood	chr11	3760851	3760900	50	*	4.57948	91.8269	66.3747	-25.4522	Lead	4.66e-06	0.00895022	chr11	3726576	3819836	93261	-	74309	Osbp2	mm10_genes_introns
F_Blood	chr11	53043651	53043700	50	*	3.54447	81.5202	91.6946	10.1745	Ctrl	0.000393399	0.116886	chr11	53000443	53068539	68097	+	320027	Fstl4	mm10_genes_introns
F_Blood	chr11	117337901	117337950	50	*	3.5616	38.1615	25.397	-12.7645	Lead	0.0003686	0.11239	chr11	117291037	117351428	60392	+	53860	2020-09-09	mm10_genes_introns
F_Blood	chr11	117337901	117337950	50	*	3.5616	38.1615	25.397	-12.7645	Lead	0.0003686	0.11239	chr11	117331854	117351428	19575	+	53860	2020-09-09	mm10_genes_introns
F_Blood	chr11	117337901	117337950	50	*	3.5616	38.1615	25.397	-12.7645	Lead	0.0003686	0.11239	chr11	117332471	117351428	18958	+	53860	2020-09-09	mm10_genes_introns
F_Blood	chr1	10382901	10382950	50	*	6.06805	85.4241	40.8236	-44.6004	Lead	1.29e-09	2.37e-05	chr1	10337470	10408268	70799	-	329093	Cpa6	mm10_genes_introns
F_Blood	chr1	92885101	92885150	50	*	4.91951	100	79.4815	-20.5185	Lead	8.68e-07	0.00289851	chr1	92884835	92885265	431	-	241158	Ankmy1	mm10_genes_exons
F_Blood	chr6	127147151	127147200	50	*	3.97338	79.3115	98.5481	19.2365	Ctrl	7.09e-05	0.0454137	chr6	127146183	127148663	2481	-	12444	Ccnd2	mm10_genes_introns
F_Blood	chr6	128065951	128066000	50	*	3.78964	41.4917	29.2957	-12.196	Lead	0.000151	0.0704763	chr6	128034246	128083381	49136	-	109246	Tspan9	mm10_genes_introns
F_Blood	chr6	128065951	128066000	50	*	3.78964	41.4917	29.2957	-12.196	Lead	0.000151	0.0704763	chr6	128034246	128143513	109268	-	109246	Tspan9	mm10_genes_introns
F_Blood	chr13	24096751	24096800	50	*	3.47751	61.6395	78.4298	16.7904	Ctrl	0.0005061	0.133365	chr13	24094571	24098805	4235	-	68732	Carmil1	mm10_genes_introns
F_Blood	chr13	28505151	28505200	50	*	4.80046	84.4178	97.188	12.7702	Ctrl	1.58e-06	0.00447841	chr13	28461062	28505705	44644	-	72518	2610307P16Rik	mm10_genes_introns
F_Blood	chr13	28505151	28505200	50	*	4.80046	84.4178	97.188	12.7702	Ctrl	1.58e-06	0.00447841	chr13	28461062	28561440	100379	-	72518	2610307P16Rik	mm10_genes_introns
F_Blood	chr18	44630351	44630400	50	*	4.71671	84.333	95.3696	11.0366	Ctrl	2.4e-06	0.00594475	chr18	44534301	44661697	127397	-	328949	Mcc	mm10_genes_introns
F_Blood	chr18	44630351	44630400	50	*	4.71671	84.333	95.3696	11.0366	Ctrl	2.4e-06	0.00594475	chr18	44534301	44724464	190164	-	328949	Mcc	mm10_genes_introns
F_Blood	chr17	66978451	66978500	50	*	3.56865	83.1427	94.9159	11.7732	Ctrl	0.000359	0.110889	chr17	66957119	67042094	84976	-	19274	Ptprm	mm10_genes_introns
F_Blood	chr17	90582701	90582750	50	*	3.59591	87.0211	76.6284	-10.3928	Lead	0.000323	0.104886	chr17	90565479	90588670	23192	-	18189	Nrxn1	mm10_genes_introns
F_Blood	chr17	90582701	90582750	50	*	3.59591	87.0211	76.6284	-10.3928	Lead	0.000323265	0.104886	chr17	90565479	90588670	23192	-	18189	Nrxn1	mm10_genes_introns
F_Blood	chr17	91088351	91088400	50	*	4.77246	75.4342	85.7527	10.3185	Ctrl	1.82e-06	0.00488623	chr17	91087955	91089605	1651	-	18189	Nrxn1	mm10_genes_exons
F_Blood	chr17	91088351	91088400	50	*	4.77246	75.4342	85.7527	10.3185	Ctrl	1.82e-06	0.00488623	chr17	91085458	91089605	4148	-	18189	Nrxn1	mm10_genes_exons
F_Blood	chr15	36198401	36198450	50	*	4.0441	81.9344	96.4346	14.5002	Ctrl	5.25e-05	0.0381913	chr15	36197845	36200201	2357	+	26942	Spag1	mm10_genes_introns
F_Blood	chr15	89068351	89068400	50	*	4.60977	36.6639	21.2045	-15.4594	Lead	4.03e-06	0.00819266	chr15	89067534	89069021	1488	+	406218	Panx2	mm10_genes_exons
F_Blood	chr15	89068351	89068400	50	*	4.60977	36.6639	21.2045	-15.4594	Lead	4.03e-06	0.00819266	chr15	89067558	89069021	1464	+	406218	Panx2	mm10_genes_exons
F_Blood	chr15	89068401	89068450	50	*	4.38772	28.2845	15.5219	-12.7626	Lead	1.15e-05	0.015556	chr15	89067534	89069021	1488	+	406218	Panx2	mm10_genes_exons
F_Blood	chr15	89068401	89068450	50	*	4.38772	28.2845	15.5219	-12.7626	Lead	1.15e-05	0.015556	chr15	89067558	89069021	1464	+	406218	Panx2	mm10_genes_exons
F_Blood	chr7	50750751	50750800	50	*	5.21525	93.4375	57.6066	-35.8309	Lead	1.84e-07	0.00103429	chr7	50701252	50826259	125008	+	338352	Nell1	mm10_genes_introns
F_Blood	chr7	137317551	137317600	50	*	3.57512	12.9289	23.4491	10.5202	Ctrl	0.000350066	0.109664	chr7	137315446	137319445	4000	-	13593	Ebf3	mm10_genes_1to5kb
F_Blood	chr12	102760351	102760400	50	*	3.88939	75.1946	87.0883	11.8938	Ctrl	0.000100497	0.0553983	chr12	102758811	102762810	4000	-	100859931	Gm20604	mm10_genes_1to5kb
F_Blood	chr12	102760351	102760400	50	*	3.88939	75.1946	87.0883	11.8938	Ctrl	0.000100497	0.0553983	chr12	102758811	102762810	4000	-	100233175	Gon7	mm10_genes_1to5kb
F_Blood	chr12	102760351	102760400	50	*	3.88939	75.1946	87.0883	11.8938	Ctrl	0.000100497	0.0553983	chr12	102758179	102761370	3192	+	66622	Ubr7	mm10_genes_introns
F_Blood	chr12	102760401	102760450	50	*	3.44456	70.2897	33.784	-36.5057	Lead	0.000572	0.142587	chr12	102758811	102762810	4000	-	100859931	Gm20604	mm10_genes_1to5kb
F_Blood	chr12	102760401	102760450	50	*	3.44456	70.2897	33.784	-36.5057	Lead	0.000571982	0.142587	chr12	102758811	102762810	4000	-	100233175	Gon7	mm10_genes_1to5kb
F_Blood	chr12	102760401	102760450	50	*	3.44456	70.2897	33.784	-36.5057	Lead	0.000572	0.142587	chr12	102758179	102761370	3192	+	66622	Ubr7	mm10_genes_introns
F_Blood	chr12	102760401	102760450	50	*	3.44456	70.2897	33.784	-36.5057	Lead	0.000571982	0.142587	chr12	102758179	102761370	3192	+	66622	Ubr7	mm10_genes_introns
F_Blood	chr12	108303101	108303150	50	*	3.61739	92.7083	68.4676	-24.2407	Lead	0.000298	0.10092	chr12	108301270	108305269	4000	+	214305	Hhipl1	mm10_genes_1to5kb
F_Blood	chrX	159255251	159255300	50	*	4.40204	22.8054	35.9253	13.1199	Ctrl	1.07e-05	0.0149448	chrX	159254782	159255781	1000	+	110651	Rps6ka3	mm10_genes_promoters
F_Blood	chrX	159255251	159255300	50	*	4.40204	22.8054	35.9253	13.1199	Ctrl	1.07e-05	0.0149448	chrX	159211725	159278109	66385	+	110651	Rps6ka3	mm10_genes_introns
M_Blood	chr11	117359351	117359400	50	*	4.0641	74.3877	89.9554	15.5677	Ctrl	4.82e-05	0.0294	chr11	117356710	117359418	2709	+	53860	2020-09-09	mm10_genes_introns
M_Blood	chr13	28730701	28730750	50	*	5.35563	60.7816	96.131	35.3493	Ctrl	8.53e-08	0.000478793	chr13	28711209	28772618	61410	-	72518	2610307P16Rik	mm10_genes_introns
M_Blood	chr13	28730701	28730750	50	*	5.35563	60.7816	96.131	35.3493	Ctrl	8.53e-08	0.000478793	chr13	28669995	28772618	102624	-	72518	2610307P16Rik	mm10_genes_introns
M_Blood	chr4	130018901	130018950	50	*	4.04745	85.6381	97.294	11.656	Ctrl	5.18e-05	0.0308169	chr4	130018661	130019280	620	+	230775	Adgrb2	mm10_genes_exons
M_Blood	chr10	70024001	70024050	50	*	4.41073	79.5187	93.5986	14.08	Ctrl	1.03e-05	0.0114096	chr10	70023832	70027436	3605	+	11735	Ank3	mm10_genes_exons
M_Blood	chr10	70024001	70024050	50	*	4.41073	79.5187	93.5986	14.08	Ctrl	1.03e-05	0.0114096	chr10	70023832	70027436	3605	+	11735	Ank3	mm10_genes_3UTRs
M_Blood	chr1	92885101	92885150	50	*	4.74881	79.2525	97.7612	18.5087	Ctrl	2.05e-06	0.00403459	chr1	92884835	92885265	431	-	241158	Ankmy1	mm10_genes_exons
M_Blood	chr4	66272101	66272150	50	*	3.35613	84.2115	98.8095	14.5981	Ctrl	0.000790411	0.138135	chr4	66266381	66403882	137502	-	56079	Astn2	mm10_genes_introns
M_Blood	chr4	151083701	151083750	50	*	3.66942	86.2782	98.1447	11.8665	Ctrl	0.000243101	0.0746524	chr4	151083677	151084200	524	-	100072	Camta1	mm10_genes_exons
M_Blood	chr4	151083701	151083750	50	*	3.66942	86.2782	98.1447	11.8665	Ctrl	0.000243	0.0746524	chr4	151083677	151083861	185	-	100072	Camta1	mm10_genes_exons
M_Blood	chr4	151435251	151435300	50	*	3.46431	75.0922	93.2143	18.1221	Ctrl	0.000532	0.112349	chr4	151290104	151453283	163180	-	100072	Camta1	mm10_genes_introns
M_Blood	chr4	151562401	151562450	50	*	3.39502	66.7972	80.3636	13.5664	Ctrl	0.000686235	0.128315	chr4	151453420	151586414	132995	-	100072	Camta1	mm10_genes_introns
M_Blood	chr4	151562401	151562450	50	*	3.39502	66.7972	80.3636	13.5664	Ctrl	0.000686235	0.128315	chr4	151472309	151586414	114106	-	100072	Camta1	mm10_genes_introns
M_Blood	chr13	24074551	24074600	50	*	3.79432	77.8735	88.9497	11.0763	Ctrl	0.000148	0.0564468	chr13	24074072	24075611	1540	-	68732	Carmil1	mm10_genes_introns
M_Blood	chr4	148810001	148810050	50	*	3.35433	10.1162	22.5454	12.4292	Ctrl	0.000796	0.138689	chr4	148804515	148838265	33751	+	69743	Casz1	mm10_genes_introns
M_Blood	chr6	127147151	127147200	50	*	4.39106	80.2377	100	19.7623	Ctrl	1.13e-05	0.0119457	chr6	127146183	127148663	2481	-	12444	Ccnd2	mm10_genes_introns
M_Blood	chr1	10348851	10348900	50	*	3.55466	20.5006	34.228	13.7274	Ctrl	0.000378	0.0946636	chr1	10337470	10408268	70799	-	329093	Cpa6	mm10_genes_introns
M_Blood	chr7	137206651	137206700	50	*	5.7802	78.9463	89.0977	10.1514	Ctrl	7.46e-09	9.71e-05	chr7	137206274	137225142	18869	-	13593	Ebf3	mm10_genes_introns
M_Blood	chr5	138761401	138761450	50	*	3.69852	82.055	95.9	13.845	Ctrl	0.000216863	0.0706762	chr5	138757980	138766628	8649	+	80752	Fam20c	mm10_genes_introns
M_Blood	chr11	53046201	53046250	50	*	3.331	86.4802	98.6642	12.184	Ctrl	0.000865	0.14413	chr11	53000443	53068539	68097	+	320027	Fstl4	mm10_genes_introns
M_Blood	chr12	102759101	102759150	50	*	4.1134	25.5895	52.8095	27.22	Ctrl	3.9e-05	0.0258579	chr12	102758811	102762810	4000	-	100859931	Gm20604	mm10_genes_1to5kb
M_Blood	chr12	102759101	102759150	50	*	4.1134	25.5895	52.8095	27.22	Ctrl	3.9e-05	0.0258579	chr12	102758811	102762810	4000	-	100233175	Gon7	mm10_genes_1to5kb
M_Blood	chr12	108317051	108317100	50	*	3.8258	9.25626	37.7145	28.4582	Ctrl	0.00013035	0.0524654	chr12	108316595	108318453	1859	+	214305	Hhipl1	mm10_genes_introns
M_Blood	chr2	163356901	163356950	50	*	3.70203	56.6713	81.4995	24.8282	Ctrl	0.000214	0.0700536	chr2	163341581	163375603	34023	-	59091	Jph2	mm10_genes_introns
M_Blood	chr2	31884601	31884650	50	*	3.59586	80.4409	90.5296	10.0887	Ctrl	0.000323	0.0870149	chr2	31882281	31886280	4000	+	23928	Lamc3	mm10_genes_1to5kb
M_Blood	chr18	44799251	44799300	50	*	6.75206	80.5138	90.8323	10.3185	Ctrl	1.46e-11	1.16e-06	chr18	44759421	44812038	52618	-	328949	Mcc	mm10_genes_introns
M_Blood	chr7	50020101	50020150	50	*	3.36851	52.4478	65.4052	12.9574	Ctrl	0.000755761	0.134814	chr7	49982805	50062617	79813	+	338352	Nell1	mm10_genes_introns
M_Blood	chr4	152546201	152546250	50	*	3.35982	92.5793	81.8514	-10.7279	Lead	0.000779921	0.13728	chr4	152544460	152546945	2486	+	260305	Nphp4	mm10_genes_introns
M_Blood	chr17	90454251	90454300	50	*	3.38124	20.7837	32.5715	11.7878	Ctrl	0.000722	0.132	chr17	90362942	90560740	197799	-	18189	Nrxn1	mm10_genes_introns
M_Blood	chr10	127120451	127120500	50	*	5.79953	29.8808	1.5625	-28.3183	Lead	6.65e-09	9.07e-05	chr10	127120369	127120545	177	-	216440	Os9	mm10_genes_exons
M_Blood	chr11	3786601	3786650	50	*	4.83502	61.2967	37.6781	-23.6186	Lead	1.33e-06	0.00313124	chr11	3726576	3819836	93261	-	74309	Osbp2	mm10_genes_introns
M_Blood	chr15	89069951	89070000	50	*	3.92001	79.006	89.9306	10.9246	Ctrl	8.85e-05	0.0426057	chr15	89069534	89070907	1374	+	406218	Panx2	mm10_genes_exons
M_Blood	chr15	89069951	89070000	50	*	3.92001	79.006	89.9306	10.9246	Ctrl	8.85e-05	0.0426057	chr15	89069878	89070907	1030	+	406218	Panx2	mm10_genes_3UTRs
M_Blood	chr3	101060751	101060800	50	*	4.49474	86.9717	97.1218	10.1501	Ctrl	6.97e-06	0.0089852	chr3	101060637	101061062	426	-	19221	Ptgfrn	mm10_genes_exons
M_Blood	chr17	66688101	66688150	50	*	3.56964	98.9011	85.6498	-13.2513	Lead	0.000357475	0.0913389	chr17	66685740	66688250	2511	-	19274	Ptprm	mm10_genes_introns
M_Blood	chr17	66769551	66769600	50	*	3.91286	80.6358	92.0139	11.3781	Ctrl	9.12e-05	0.0430413	chr17	66762217	66809465	47249	-	19274	Ptprm	mm10_genes_introns
M_Blood	chr17	66869751	66869800	50	*	3.46618	73.0225	92.4427	19.4202	Ctrl	0.000527901	0.111855	chr17	66817978	66890923	72946	-	19274	Ptprm	mm10_genes_introns
M_Blood	chr17	66869751	66869800	50	*	3.46618	73.0225	92.4427	19.4202	Ctrl	0.000528	0.111855	chr17	66817978	66872116	54139	-	19274	Ptprm	mm10_genes_introns
M_Blood	chrX	159266701	159266750	50	*	4.47252	80.8243	98.1194	17.2951	Ctrl	7.73e-06	0.00962241	chrX	159211725	159278109	66385	+	110651	Rps6ka3	mm10_genes_introns
M_Blood	chrX	159266701	159266750	50	*	4.47252	80.8243	98.1194	17.2951	Ctrl	7.73e-06	0.00962241	chrX	159256189	159285265	29077	+	110651	Rps6ka3	mm10_genes_introns
M_Blood	chr10	80071751	80071800	50	*	4.2164	52.5462	75.4933	22.9471	Ctrl	2.48e-05	0.0196464	chr10	80070052	80072356	2305	-	216161	Sbno2	mm10_genes_introns
M_Blood	chr10	80093801	80093850	50	*	3.58155	100	84.9233	-15.0767	Lead	0.00034156	0.0896586	chr10	80086433	80101071	14639	-	216161	Sbno2	mm10_genes_introns
M_Blood	chr10	80093801	80093850	50	*	3.58155	100	84.9233	-15.0767	Lead	0.00034156	0.0896586	chr10	80086433	80102609	16177	-	216161	Sbno2	mm10_genes_introns
M_Blood	chr15	36174651	36174700	50	*	3.35642	30.5821	44.187	13.6049	Ctrl	0.000789599	0.138092	chr15	36174530	36178529	4000	+	26942	Spag1	mm10_genes_1to5kb
M_Blood	chr15	36174651	36174700	50	*	3.35642	30.5821	44.187	13.6049	Ctrl	0.00079	0.138092	chr15	36174540	36178539	4000	+	26942	Spag1	mm10_genes_1to5kb
M_Blood	chr6	127983301	127983350	50	*	3.37452	77.4799	89.2736	11.7937	Ctrl	0.000739452	0.133286	chr6	127967273	128034165	66893	-	109246	Tspan9	mm10_genes_introns
M_Blood	chr12	102759101	102759150	50	*	4.1134	25.5895	52.8095	27.22	Ctrl	3.9e-05	0.0258579	chr12	102758179	102761370	3192	+	66622	Ubr7	mm10_genes_introns

## Sheet: 38
Group	seqnames	start	end	width	strand	stat	meth.Lead	meth.Ctrl	meth.diff	hyper.direction	pvalue	fdr	annot.seqnames	annot.start	annot.end	annot.width	annot.strand	annot.gene_id	annot.symbol	annot.type
M_Blood	chr11	113137551	113137600	50	*	3.36036	63.0435	45.7348	-17.3087	Lead	0.000778	0.137267	chr11	113067387	113172952	105566	-	72386	2610035D17Rik	mm10_genes_introns
M_Blood	chr11	113137551	113137600	50	*	3.36036	63.0435	45.7348	-17.3087	Lead	0.000778	0.137267	chr11	113067387	113201290	133904	-	72386	2610035D17Rik	mm10_genes_introns
M_Blood	chr11	113137551	113137600	50	*	3.36036	63.0435	45.7348	-17.3087	Lead	0.000778	0.137267	chr11	113045161	113201290	156130	-	72386	2610035D17Rik	mm10_genes_introns
M_Blood	chr13	12303251	12303300	50	*	4.64198	71.7308	94.9911	23.2603	Ctrl	3.45e-06	0.00572504	chr13	12301017	12304313	3297	-	11472	Actn2	mm10_genes_introns
M_Blood	chr13	98137051	98137100	50	*	5.54865	70.9173	86.4745	15.5572	Ctrl	2.88e-08	0.000240461	chr13	98077321	98145551	68231	-	110596	Arhgef28	mm10_genes_introns
M_Blood	chr15	64328801	64328850	50	*	3.3506	17.1381	31.1283	13.9902	Ctrl	0.000806	0.139867	chr15	64312476	64349827	37352	-	13196	Asap1	mm10_genes_introns
M_Blood	chr6	120214701	120214750	50	*	3.39334	44.4317	61.8041	17.3723	Ctrl	0.00069	0.128736	chr6	120214747	120215503	757	-	330406	B4galnt3	mm10_genes_exons
M_Blood	chr6	120214701	120214750	50	*	3.39334	44.4317	61.8041	17.3723	Ctrl	0.00069	0.128736	chr6	120210409	120214746	4338	-	330406	B4galnt3	mm10_genes_introns
M_Blood	chr4	68877501	68877550	50	*	4.01394	72.0269	93.207	21.1801	Ctrl	5.97e-05	0.0334645	chr4	68841408	68904736	63329	-	56710	Brinp1	mm10_genes_introns
M_Blood	chr11	94416701	94416750	50	*	3.74817	70.6678	89.2708	18.6031	Ctrl	0.000178132	0.0627299	chr11	94416100	94417099	1000	-	12291	Cacna1g	mm10_genes_promoters
M_Blood	chr11	94416701	94416750	50	*	3.74817	70.6678	89.2708	18.6031	Ctrl	0.000178132	0.0627299	chr11	94416626	94416704	79	-	12291	Cacna1g	mm10_genes_exons
M_Blood	chr11	94416701	94416750	50	*	3.74817	70.6678	89.2708	18.6031	Ctrl	0.000178132	0.0627299	chr11	94416705	94416840	136	-	12291	Cacna1g	mm10_genes_introns
M_Blood	chr7	19796351	19796400	50	*	3.54337	53.4756	71.6245	18.1489	Ctrl	0.000395	0.0969217	chr7	19792956	19796432	3477	-	80794	Cblc	mm10_genes_introns
M_Blood	chr7	19864601	19864650	50	*	3.63574	81.257	59.6994	-21.5576	Lead	0.00027718	0.0800027	chr7	19862300	19866299	4000	-	330483	Ceacam16	mm10_genes_1to5kb
M_Blood	chr6	54286101	54286150	50	*	4.493	86.6516	98.7976	12.146	Ctrl	7.02e-06	0.00903895	chr6	54286094	54286178	85	+	69993	Chn2	mm10_genes_exons
M_Blood	chr14	77660751	77660800	50	*	3.50045	77.3586	96.2894	18.9307	Ctrl	0.00046447	0.104861	chr14	77637801	77664618	26818	+	239188	Enox1	mm10_genes_introns
M_Blood	chr9	32755551	32755600	50	*	5.5079	75.6964	94.3191	18.6227	Ctrl	3.63e-08	0.0002866	chr9	32754213	32757820	3608	+	23871	Ets1	mm10_genes_exons
M_Blood	chr9	32755551	32755600	50	*	5.5079	75.6964	94.3191	18.6227	Ctrl	3.63e-08	0.0002866	chr9	32754426	32757820	3395	+	23871	Ets1	mm10_genes_3UTRs
M_Blood	chr18	25115601	25115650	50	*	4.17823	77.7219	91.8594	14.1375	Ctrl	2.94e-05	0.0218338	chr18	25113672	25115698	2027	+	225288	Fhod3	mm10_genes_introns
M_Blood	chr7	30649401	30649450	50	*	3.66999	66.1418	92.1114	25.9695	Ctrl	0.00024256	0.0745675	chr7	30520309	30729890	209582	-	14447	Gapdhs	mm10_genes_introns
M_Blood	chr12	86175151	86175200	50	*	3.51565	83.7263	96.6548	12.9285	Ctrl	0.000439	0.102217	chr12	86172087	86192546	20460	+	328136	Gm805	mm10_genes_introns
M_Blood	chr5	66756451	66756500	50	*	3.58042	95.5556	79.8387	-15.7168	Lead	0.000343049	0.0897196	chr5	66746006	66857882	111877	+	77569	Limch1	mm10_genes_introns
M_Blood	chr5	67004651	67004700	50	*	3.49457	84.7192	94.7895	10.0703	Ctrl	0.000474834	0.106295	chr5	67002650	67016464	13815	+	77569	Limch1	mm10_genes_introns
M_Blood	chr4	36143701	36143750	50	*	3.85788	84.0539	96.3636	12.3098	Ctrl	0.000114376	0.0492112	chr4	36136487	36259856	123370	-	242384	Lingo2	mm10_genes_introns
M_Blood	chr5	19747401	19747450	50	*	4.17142	77.8593	89.0386	11.1793	Ctrl	3.03e-05	0.0223549	chr5	19678770	20065551	386782	+	50791	Magi2	mm10_genes_introns
M_Blood	chr17	28227901	28227950	50	*	4.06007	84.8644	97.2833	12.4189	Ctrl	4.91e-05	0.0297719	chr17	28127393	28273603	146211	-	100628577	Mir5098	mm10_genes_introns
M_Blood	chr17	28252451	28252500	50	*	4.50443	85.2888	97.0286	11.7397	Ctrl	6.65e-06	0.00873852	chr17	28127393	28273603	146211	-	100628577	Mir5098	mm10_genes_introns
M_Blood	chr2	71533051	71533100	50	*	3.79535	4.62863	16.3553	11.7266	Ctrl	0.000147434	0.056359	chr2	71414494	71753890	339397	+	100628577	Mir5098	mm10_genes_introns
M_Blood	chr11	95571551	95571600	50	*	3.84856	22.1907	4.30556	-17.8852	Lead	0.000118815	0.0502225	chr11	95571096	95571819	724	-	18053	Ngfr	mm10_genes_introns
M_Blood	chr7	19520551	19520600	50	*	4.68466	30.254	46.5985	16.3444	Ctrl	2.8e-06	0.00500686	chr7	19520252	19521933	1682	+	69547	Nkpd1	mm10_genes_introns
M_Blood	chr17	8876851	8876900	50	*	3.51046	79.1901	96.3157	17.1256	Ctrl	0.000447327	0.102813	chr17	8757094	8898860	141767	+	23984	Pde10a	mm10_genes_introns
M_Blood	chr17	8876851	8876900	50	*	3.51046	79.1901	96.3157	17.1256	Ctrl	0.000447	0.102813	chr17	8802146	8898860	96715	+	23984	Pde10a	mm10_genes_introns
M_Blood	chr17	8876851	8876900	50	*	3.51046	79.1901	96.3157	17.1256	Ctrl	0.000447327	0.102813	chr17	8850245	8898860	48616	+	23984	Pde10a	mm10_genes_introns
M_Blood	chr17	8945651	8945700	50	*	3.80924	86.6503	96.9669	10.3166	Ctrl	0.000139	0.0545684	chr17	8944995	8946795	1801	+	23984	Pde10a	mm10_genes_introns
M_Blood	chr15	12743251	12743300	50	*	3.33336	80.7209	70.2566	-10.4643	Lead	0.000858	0.143678	chr15	12740925	12744924	4000	-	68070	Pdzd2	mm10_genes_1to5kb
M_Blood	chr7	129258601	129258650	50	*	3.98639	20.6456	31.041	10.3954	Ctrl	6.71e-05	0.0357157	chr7	129257170	129307623	50454	+	381925	Plpp4	mm10_genes_introns
M_Blood	chr17	28861051	28861100	50	*	3.69427	60.2589	75.6228	15.3639	Ctrl	0.00022052	0.0711534	chr17	28859072	28876811	17740	+	433091	Pnpla1	mm10_genes_introns
M_Blood	chr11	107936101	107936150	50	*	5.04103	67.4562	87.93	20.4738	Ctrl	4.63e-07	0.00157657	chr11	107933387	107939680	6294	-	18750	Prkca	mm10_genes_exons
M_Blood	chr11	107936101	107936150	50	*	5.04103	67.4562	87.93	20.4738	Ctrl	4.63e-07	0.00157657	chr11	107933387	107939515	6129	-	18750	Prkca	mm10_genes_3UTRs
M_Blood	chr11	108050701	108050750	50	*	3.52973	84.9073	96.1242	11.2168	Ctrl	0.000416	0.0996	chr11	108014382	108053974	39593	-	18750	Prkca	mm10_genes_introns
M_Blood	chr10	22184601	22184650	50	*	3.89448	64.061	77.1866	13.1255	Ctrl	9.84e-05	0.044852	chr10	22182116	22373776	191661	+	19370	Raet1c	mm10_genes_introns
M_Blood	chr10	121435551	121435600	50	*	4.58521	71.1736	81.4207	10.2471	Ctrl	4.54e-06	0.00674124	chr10	121417193	121476002	58810	-	192678	Rassf3	mm10_genes_introns
M_Blood	chr11	118541351	118541400	50	*	3.35971	49.7825	32.6027	-17.1798	Lead	0.000780252	0.13728	chr11	118513405	118610158	96754	-	52897	Rbfox3	mm10_genes_introns
M_Blood	chr11	118541351	118541400	50	*	3.35971	49.7825	32.6027	-17.1798	Lead	0.00078	0.13728	chr11	118513405	118670648	157244	-	52897	Rbfox3	mm10_genes_introns
M_Blood	chr5	113760151	113760200	50	*	3.57295	100	87.5993	-12.4007	Lead	0.000352984	0.0908773	chr5	113759273	113761094	1822	-	53890	Sart3	mm10_genes_introns
M_Blood	chr5	112519551	112519600	50	*	3.58104	71.8731	82.799	10.926	Ctrl	0.000342236	0.0896612	chr5	112475587	112576771	101185	-	56747	Sez6l	mm10_genes_introns
M_Blood	chr7	144326751	144326800	50	*	3.42913	83.23	71.3753	-11.8547	Lead	0.000605513	0.120533	chr7	144286767	144395462	108696	+	210274	Shank2	mm10_genes_introns
M_Blood	chr7	144417851	144417900	50	*	3.51915	79.3365	51.2846	-28.0519	Lead	0.000432939	0.101494	chr7	144411869	144420558	8690	+	210274	Shank2	mm10_genes_introns
M_Blood	chr7	66064351	66064400	50	*	3.75952	84.9059	96.3925	11.4866	Ctrl	0.00017	0.0612397	chr7	66063846	66069166	5321	+	68981	Snrpa1	mm10_genes_introns
M_Blood	chr15	99130251	99130300	50	*	3.34739	21.6516	32.7894	11.1378	Ctrl	0.000815765	0.140701	chr15	99126157	99149633	23477	+	72572	Spats2	mm10_genes_introns
M_Blood	chr15	99130251	99130300	50	*	3.34739	21.6516	32.7894	11.1378	Ctrl	0.000815765	0.140701	chr15	99126888	99149633	22746	+	72572	Spats2	mm10_genes_introns
M_Blood	chr10	60110251	60110300	50	*	3.3475	51.9625	79.4668	27.5044	Ctrl	0.000815	0.140701	chr10	60106657	60121231	14575	+	94214	Spock2	mm10_genes_introns
M_Blood	chr10	121968801	121968850	50	*	3.97583	78.6514	88.8073	10.1559	Ctrl	7.01e-05	0.0368692	chr10	121931510	122047126	115617	-	117600	Srgap1	mm10_genes_introns
M_Blood	chr10	122046001	122046050	50	*	4.3943	44.8619	30.323	-14.5389	Lead	1.11e-05	0.0118327	chr10	121931510	122047126	115617	-	117600	Srgap1	mm10_genes_introns
M_Blood	chr16	90137301	90137350	50	*	3.33914	42.1567	28.0149	-14.1418	Lead	0.00084	0.142408	chr16	90066573	90143684	77112	-	21844	Tiam1	mm10_genes_introns
M_Blood	chr15	27881401	27881450	50	*	4.13207	82.6515	98	15.3485	Ctrl	3.6e-05	0.0247235	chr15	27881307	27881429	123	-	223435	Trio	mm10_genes_exons
M_Blood	chr15	27881401	27881450	50	*	4.13207	82.6515	98	15.3485	Ctrl	3.6e-05	0.0247235	chr15	27881430	27889287	7858	-	223435	Trio	mm10_genes_introns
M_Blood	chr15	27942301	27942350	50	*	6.57007	85.8656	98.1099	12.2443	Ctrl	5.03e-11	2.45e-06	chr15	27919292	28025339	106048	-	223435	Trio	mm10_genes_introns
M_Liver	chr15	12472501	12472550	50	*	3.47544	86.6219	75.6236	-10.9982	Lead	0.000510022	0.139764	chr15	12458300	12592080	133781	-	68070	Pdzd2	mm10_genes_introns
M_Liver	chr15	12472501	12472550	50	*	3.47544	86.6219	75.6236	-10.9982	Lead	0.00051	0.139764	chr15	12458300	12545489	87190	-	68070	Pdzd2	mm10_genes_introns
M_Liver	chr15	12472501	12472550	50	*	3.47544	86.6219	75.6236	-10.9982	Lead	0.00051	0.139764	chr15	12458300	12549235	90936	-	68070	Pdzd2	mm10_genes_introns
M_Liver	chr15	12472501	12472550	50	*	3.47544	86.6219	75.6236	-10.9982	Lead	0.00051	0.139764	chr15	12458300	12592080	133781	-	68070	Pdzd2	mm10_genes_introns
M_Liver	chr15	27997551	27997600	50	*	4.28738	52.4883	71.0817	18.5934	Ctrl	1.81e-05	0.0234653	chr15	27919292	28025339	106048	-	223435	Trio	mm10_genes_introns
M_Liver	chr15	64178801	64178850	50	*	4.0011	78.159	65.7723	-12.3867	Lead	6.3e-05	0.049	chr15	64173293	64191483	18191	-	13196	Asap1	mm10_genes_introns
M_Liver	chr15	64178801	64178850	50	*	4.0011	78.159	65.7723	-12.3867	Lead	6.3e-05	0.049035	chr15	64173293	64191483	18191	-	13196	Asap1	mm10_genes_introns
M_Liver	chr15	99127801	99127850	50	*	3.80619	61.7944	31.0513	-30.7432	Lead	0.000141127	0.0716151	chr15	99126157	99149633	23477	+	72572	Spats2	mm10_genes_introns
M_Liver	chr15	99127801	99127850	50	*	3.80619	61.7944	31.0513	-30.7432	Lead	0.000141	0.0716151	chr15	99126888	99149633	22746	+	72572	Spats2	mm10_genes_introns
M_Liver	chr6	54144501	54144550	50	*	4.09339	96.7974	83.5519	-13.2455	Lead	4.25e-05	0.0400652	chr6	54040156	54173463	133308	+	69993	Chn2	mm10_genes_introns
M_Liver	chr6	120275851	120275900	50	*	3.44587	59.1348	70.5156	11.3808	Ctrl	0.000569225	0.146436	chr6	120232992	120294390	61399	-	330406	B4galnt3	mm10_genes_introns
M_Liver	chr4	36370301	36370350	50	*	4.05689	59.0257	79.0613	20.0356	Ctrl	4.97e-05	0.0430007	chr4	36259937	36409700	149764	-	242384	Lingo2	mm10_genes_introns
M_Liver	chr4	36370301	36370350	50	*	4.05689	59.0257	79.0613	20.0356	Ctrl	4.97e-05	0.0430007	chr4	36259937	36437506	177570	-	242384	Lingo2	mm10_genes_introns
M_Liver	chr4	68885551	68885600	50	*	4.12946	81.7756	94.6024	12.8268	Ctrl	3.64e-05	0.0365298	chr4	68841408	68904736	63329	-	56710	Brinp1	mm10_genes_introns
M_Liver	chr18	25125701	25125750	50	*	3.55906	78.1726	59.7639	-18.4087	Lead	0.000372	0.120089	chr18	25125743	25125917	175	+	225288	Fhod3	mm10_genes_exons
M_Liver	chr18	25125701	25125750	50	*	3.55906	78.1726	59.7639	-18.4087	Lead	0.000372183	0.120089	chr18	25120312	25125742	5431	+	225288	Fhod3	mm10_genes_introns
M_Liver	chr18	25125701	25125750	50	*	3.55906	78.1726	59.7639	-18.4087	Lead	0.000372	0.120089	chr18	25120312	25125742	5431	+	225288	Fhod3	mm10_genes_introns
M_Liver	chr13	12271001	12271050	50	*	3.54385	82.0958	94.9445	12.8487	Ctrl	0.000394	0.124033	chr13	12270937	12272698	1762	-	11472	Actn2	mm10_genes_introns
M_Liver	chr13	98076751	98076800	50	*	3.46768	75.0428	85.698	10.6552	Ctrl	0.00052497	0.141452	chr13	98075293	98077172	1880	-	110596	Arhgef28	mm10_genes_introns
M_Liver	chr17	8865401	8865450	50	*	3.57742	56.9882	71.1781	14.19	Ctrl	0.000347	0.115943	chr17	8757094	8898860	141767	+	23984	Pde10a	mm10_genes_introns
M_Liver	chr17	8865401	8865450	50	*	3.57742	56.9882	71.1781	14.19	Ctrl	0.000347	0.115943	chr17	8802146	8898860	96715	+	23984	Pde10a	mm10_genes_introns
M_Liver	chr17	8865401	8865450	50	*	3.57742	56.9882	71.1781	14.19	Ctrl	0.000347003	0.115943	chr17	8802146	8898860	96715	+	23984	Pde10a	mm10_genes_introns
M_Liver	chr17	8865401	8865450	50	*	3.57742	56.9882	71.1781	14.19	Ctrl	0.000347	0.115943	chr17	8850245	8898860	48616	+	23984	Pde10a	mm10_genes_introns
M_Liver	chr17	28171701	28171750	50	*	3.69103	97.1225	83.1413	-13.9812	Lead	0.000223	0.0927243	chr17	28127393	28273603	146211	-	100628577	Mir5098	mm10_genes_introns
M_Liver	chr17	28858901	28858950	50	*	4.40191	88.2951	74.2293	-14.0658	Lead	1.07e-05	0.0169115	chr17	28858411	28859071	661	+	433091	Pnpla1	mm10_genes_exons
M_Liver	chr7	19516001	19516050	50	*	4.10061	97.9635	84.7489	-13.2145	Lead	4.12e-05	0.0394038	chr7	19513731	19517730	4000	+	69547	Nkpd1	mm10_genes_1to5kb
M_Liver	chr7	19780251	19780300	50	*	3.96652	79.4469	90.4989	11.052	Ctrl	7.29e-05	0.052535	chr7	19779797	19780772	976	-	80794	Cblc	mm10_genes_introns
M_Liver	chr7	19864701	19864750	50	*	3.99185	56.1997	72.2808	16.0811	Ctrl	6.56e-05	0.0499996	chr7	19862300	19866299	4000	-	330483	Ceacam16	mm10_genes_1to5kb
M_Liver	chr7	30566401	30566450	50	*	4.00522	77.6513	87.9335	10.2822	Ctrl	6.2e-05	0.0485043	chr7	30520309	30729890	209582	-	14447	Gapdhs	mm10_genes_introns
M_Liver	chr7	66064351	66064400	50	*	4.02359	56.1218	81.5958	25.4741	Ctrl	5.73e-05	0.0462739	chr7	66063846	66069166	5321	+	68981	Snrpa1	mm10_genes_introns
M_Liver	chr7	129258751	129258800	50	*	3.5623	55.2027	81.3609	26.1582	Ctrl	0.000368	0.119821	chr7	129257170	129307623	50454	+	381925	Plpp4	mm10_genes_introns
M_Liver	chr7	144394551	144394600	50	*	4.3161	83.9939	97.4206	13.4267	Ctrl	1.59e-05	0.0217494	chr7	144391626	144395625	4000	+	210274	Shank2	mm10_genes_1to5kb
M_Liver	chr7	144394551	144394600	50	*	4.3161	83.9939	97.4206	13.4267	Ctrl	1.59e-05	0.0217494	chr7	144286767	144395462	108696	+	210274	Shank2	mm10_genes_introns
M_Liver	chr12	86175601	86175650	50	*	5.07485	24.651	11.3678	-13.2831	Lead	3.88e-07	0.00224258	chr12	86172087	86192546	20460	+	328136	Gm805	mm10_genes_introns
M_Liver	chr9	32747751	32747800	50	*	4.01799	96.7049	81.5768	-15.1281	Lead	5.87e-05	0.0471907	chr9	32738360	32752798	14439	+	23871	Ets1	mm10_genes_introns
M_Liver	chr9	32747751	32747800	50	*	4.01799	96.7049	81.5768	-15.1281	Lead	5.87e-05	0.0471907	chr9	32734189	32752798	18610	+	23871	Ets1	mm10_genes_introns
M_Liver	chr11	94428601	94428650	50	*	3.44802	11.0438	0.78125	-10.2625	Lead	0.000564712	0.145766	chr11	94427507	94429049	1543	-	12291	Cacna1g	mm10_genes_introns
M_Liver	chr11	94428601	94428650	50	*	3.44802	11.0438	0.78125	-10.2625	Lead	0.000565	0.145766	chr11	94427507	94429049	1543	-	12291	Cacna1g	mm10_genes_introns
M_Liver	chr11	95574401	95574450	50	*	3.44314	91.5559	70.1186	-21.4374	Lead	0.000574996	0.147144	chr11	95574191	95574443	253	-	18053	Ngfr	mm10_genes_exons
M_Liver	chr11	95574401	95574450	50	*	3.44314	91.5559	70.1186	-21.4374	Lead	0.000575	0.147144	chr11	95574444	95577973	3530	-	18053	Ngfr	mm10_genes_introns
M_Liver	chr11	108023201	108023250	50	*	4.68174	84.2571	72.7807	-11.4764	Lead	2.84e-06	0.00784529	chr11	108014382	108053974	39593	-	18750	Prkca	mm10_genes_introns
M_Liver	chr11	113179201	113179250	50	*	4.29955	84.9284	96.4978	11.5695	Ctrl	1.71e-05	0.0227084	chr11	113067387	113201290	133904	-	72386	2610035D17Rik	mm10_genes_introns
M_Liver	chr11	113179201	113179250	50	*	4.29955	84.9284	96.4978	11.5695	Ctrl	1.71e-05	0.0227084	chr11	113045161	113201290	156130	-	72386	2610035D17Rik	mm10_genes_introns
M_Liver	chr11	118651151	118651200	50	*	4.21039	64.5595	78.6427	14.0831	Ctrl	2.55e-05	0.0300735	chr11	118610199	118670648	60450	-	52897	Rbfox3	mm10_genes_introns
M_Liver	chr11	118651151	118651200	50	*	4.21039	64.5595	78.6427	14.0831	Ctrl	2.55e-05	0.0300735	chr11	118513405	118670648	157244	-	52897	Rbfox3	mm10_genes_introns
M_Liver	chr10	22191751	22191800	50	*	3.45494	41.8955	53.4746	11.5792	Ctrl	0.000550424	0.144057	chr10	22182116	22373776	191661	+	19370	Raet1c	mm10_genes_introns
M_Liver	chr10	60109701	60109750	50	*	3.4668	50.6068	40.5647	-10.0422	Lead	0.000526692	0.141716	chr10	60106657	60121231	14575	+	94214	Spock2	mm10_genes_introns
M_Liver	chr10	60109701	60109750	50	*	3.4668	50.6068	40.5647	-10.0422	Lead	0.000527	0.141716	chr10	60106657	60121231	14575	+	94214	Spock2	mm10_genes_introns
M_Liver	chr10	121447301	121447350	50	*	4.1743	63.6336	52.6665	-10.9671	Lead	2.99e-05	0.0329159	chr10	121417193	121476002	58810	-	192678	Rassf3	mm10_genes_introns
M_Liver	chr10	121858451	121858500	50	*	3.76543	72.8999	90.3549	17.455	Ctrl	0.000166266	0.0778103	chr10	121855527	121869716	14190	-	117600	Srgap1	mm10_genes_introns
M_Liver	chr5	19554651	19554700	50	*	3.43158	77.3454	89.4799	12.1345	Ctrl	0.0006	0.149894	chr5	19227590	19678652	451063	+	50791	Magi2	mm10_genes_introns
M_Liver	chr5	66857701	66857750	50	*	3.55028	64.4591	78.5637	14.1046	Ctrl	0.00038482	0.122597	chr5	66746006	66857882	111877	+	77569	Limch1	mm10_genes_introns
M_Liver	chr5	112479201	112479250	50	*	5.03676	54.1651	28.274	-25.8912	Lead	4.73e-07	0.00254119	chr5	112476587	112480586	4000	-	56747	Sez6l	mm10_genes_1to5kb
M_Liver	chr5	112479201	112479250	50	*	5.03676	54.1651	28.274	-25.8912	Lead	4.73e-07	0.00254119	chr5	112475587	112576771	101185	-	56747	Sez6l	mm10_genes_introns
M_Liver	chr5	112542901	112542950	50	*	4.39669	29.388	18.2331	-11.1549	Lead	1.1e-05	0.0172316	chr5	112475587	112576771	101185	-	56747	Sez6l	mm10_genes_introns
M_Liver	chr5	113752551	113752600	50	*	3.5447	92.9152	79.9739	-12.9412	Lead	0.000393053	0.123764	chr5	113752469	113753597	1129	-	53890	Sart3	mm10_genes_introns
M_Liver	chr14	77169951	77170000	50	*	5.1272	85.0775	97.6803	12.6028	Ctrl	2.94e-07	0.0018839	chr14	77157043	77268806	111764	+	239188	Enox1	mm10_genes_introns
M_Liver	chr16	89832901	89832950	50	*	3.84075	86.3437	99.2157	12.872	Ctrl	0.000123	0.0669656	chr16	89821982	89833009	11028	-	21844	Tiam1	mm10_genes_introns
M_Liver	chr16	89832901	89832950	50	*	3.84075	86.3437	99.2157	12.872	Ctrl	0.000122657	0.0669656	chr16	89821982	89833009	11028	-	21844	Tiam1	mm10_genes_introns
M_Liver	chr16	89832901	89832950	50	*	3.84075	86.3437	99.2157	12.872	Ctrl	0.000122657	0.0669656	chr16	89793160	89860271	67112	-	21844	Tiam1	mm10_genes_introns

[truncated: 1 more sheets: 45]
