# Supplementary material for: Tissue- and Sex-Specific DNA Methylation Changes in Mice Perinatally Exposed to Lead (Pb)
Source: Front Genet. 2020 Aug 21;11:840. doi: 10.3389/fgene.2020.00840 (PMC7472839; doi:10.3389/fgene.2020.00840)
Supplement: Supplementary file 9 [file Table_5.XLSX]

## Sheet: Female Blood
GOID	Description	Hyper	Hypo
GO:0010719	negative regulation of epithelial to mesenchymal transition	2	5
GO:1903205	regulation of hydrogen peroxide-induced cell death	4	0
GO:0019212	phosphatase inhibitor activity	4	9
GO:0008081	phosphoric diester hydrolase activity	13	8
GO:0061564	axon development	13	22
GO:0000978	RNA polymerase II core promoter proximal region sequence-specific DNA binding	16	8
GO:0001159	core promoter proximal region DNA binding	16	8
GO:0000982	transcription factor activity, RNA polymerase II core promoter proximal region sequence-specific binding	16	13
Methylation changes are expressed as lead vs. control.

## Sheet: Female Liver
GOID	Description	Hyper	Hypo
GO:0045737	positive regulation of cyclin-dependent protein serine/threonine kinase activity	0	6
GO:0050820	positive regulation of coagulation	1	3
GO:2000678	negative regulation of transcription regulatory region DNA binding	1	2
GO:0060039	pericardium development	2	5
GO:0000578	embryonic axis specification	2	5
GO:0001946	lymphangiogenesis	2	8
GO:0048008	platelet-derived growth factor receptor signaling pathway	2	8
GO:0060841	venous blood vessel development	2	10
GO:0030323	respiratory tube development	3	11
GO:0048568	embryonic organ development	4	27
GO:0016331	morphogenesis of embryonic epithelium	5	10
GO:0060541	respiratory system development	5	17
GO:0007257	activation of JUN kinase activity	5	2
GO:0010863	positive regulation of phospholipase C activity	6	5
GO:0043550	regulation of lipid kinase activity	6	3
GO:0090207	regulation of triglyceride metabolic process	6	1
GO:0032231	regulation of actin filament bundle assembly	7	12
GO:0045017	glycerolipid biosynthetic process	8	5
GO:0072001	renal system development	8	13
GO:0034329	cell junction assembly	8	19
GO:0042060	wound healing	10	20
GO:0002064	epithelial cell development	13	15
GO:0042692	muscle cell differentiation	14	16
GO:0016055	Wnt signaling pathway	16	22
GO:0007270	neuron-neuron synaptic transmission	17	18
GO:0035239	tube morphogenesis	18	21
GO:0045834	positive regulation of lipid metabolic process	18	5
Methylation changes are expressed as lead vs. control.

## Sheet: Male Blood
GOID	Description	Hyper	Hypo
GO:0003724	RNA helicase activity	1	4
Methylation changes are expressed as lead vs. control.

## Sheet: Male Liver
GOID	Description	Hyper	Hypo
GO:0006555	methionine metabolic process	0	0
GO:0043457	regulation of cellular respiration	0	4
GO:0072170	metanephric tubule development	0	4
GO:1901532	regulation of hematopoietic progenitor cell differentiation	0	2
GO:0003338	metanephros morphogenesis	0	4
GO:0046503	glycerolipid catabolic process	1	0
GO:0060021	palate development	1	8
GO:0048169	regulation of long-term neuronal synaptic plasticity	3	0
GO:0008652	cellular amino acid biosynthetic process	5	0
GO:0010001	glial cell differentiation	7	8
GO:1901342	regulation of vasculature development	9	4
GO:0030198	extracellular matrix organization	14	3
GO:0045785	positive regulation of cell adhesion	17	5
Methylation changes are expressed as lead vs. control.
