# Supplementary material for: Tissue- and Sex-Specific DNA Methylation Changes in Mice Perinatally Exposed to Lead (Pb)
Source: Front Genet. 2020 Aug 21;11:840. doi: 10.3389/fgene.2020.00840 (PMC7472839; doi:10.3389/fgene.2020.00840)
Supplement: Supplementary file 10 [file Table_6.XLSX]

## Sheet: Sheet1
Female blood DMRs with imprinted genes
seqnames	start	end	width	strand	stat	meth.Lead	meth.Ctrl	meth.diff	direction	pvalue	fdr	annot.strand	annot.gene_id	annot.symbol	annot.type
chr15	72513401	72513450	50	*	4.61374	79.0945	98.7461	19.6516	hypo	3.95e-06	0.00817994	-	223604	Kcnk9	mm10_genes_introns
chr15	96700851	96700900	50	*	3.98352	18.5123	38.4654	19.9531	hypo	6.79e-05	0.0441614	-	67760	Slc38a2	mm10_genes_1to5kb
chr17	5299401	5299450	50	*	4.90916	69.6128	96.5046	26.8918	hypo	9.15e-07	0.00299093	+	239985	Arid1b	mm10_genes_introns
chr17	12726151	12726200	50	*	4.36826	18.2884	33.2562	14.9677	hypo	1.25e-05	0.0163735	-	16004	Igf2r	mm10_genes_exons
chr17	12726151	12726200	50	*	4.36826	18.2884	33.2562	14.9677	hypo	1.25e-05	0.0163735	-	16004	Igf2r	mm10_genes_introns
chr1	63266251	63266300	50	*	3.80204	72.2425	44.1124	-28.1302	hyper	0.000144	0.0682365	+	73884	Zdbf2	mm10_genes_introns
chr15	72647251	72647300	50	*	4.4938	94.2155	77.2666	-16.9489	hyper	7e-06	0.0115682	-	76510	Trappc9	mm10_genes_introns
chr17	5096351	5096400	50	*	3.61808	95.449	83.2424	-12.2066	hyper	0.000296791	0.10076	+	239985	Arid1b	mm10_genes_introns
chr17	14338051	14338100	50	*	3.98377	76.0056	56.9205	-19.0851	hyper	6.78e-05	0.0441614	+	64074	Smoc2	mm10_genes_exons
chr17	14338051	14338100	50	*	3.98377	76.0056	56.9205	-19.0851	hyper	6.78e-05	0.0441614	+	64074	Smoc2	mm10_genes_introns
chr17	14338051	14338100	50	*	3.98377	76.0056	56.9205	-19.0851	hyper	6.78e-05	0.0441614	+	64074	Smoc2	mm10_genes_3UTRs
chr7	143465351	143465400	50	*	3.54415	38.7221	28.4291	-10.293	hyper	0.000394	0.116911	-	12577	Cdkn1c	mm10_genes_1to5kb
Methylation changes are expressed as lead vs. control.
Female liver DMRs with imprinted genes
seqnames	start	end	width	strand	stat	meth.Lead	meth.Ctrl	meth.diff	direction	pvalue	fdr	annot.strand	annot.gene_id	annot.symbol	annot.type
chr17	5152001	5152050	50	*	3.63248	80.1245	94.9666	14.8421	hypo	0.000280708	0.0948912	+	239985	Arid1b	mm10_genes_introns
chr17	11122651	11122700	50	*	3.608	73.0701	93.697	20.6268	hypo	0.000309	0.0990467	+	50873	Park2	mm10_genes_introns
chr17	14338301	14338350	50	*	3.62541	80.6896	96.3321	15.6425	hypo	0.000288506	0.0962047	+	64074	Smoc2	mm10_genes_exons
chr17	14338301	14338350	50	*	3.62541	80.6896	96.3321	15.6425	hypo	0.000288506	0.0962047	+	64074	Smoc2	mm10_genes_introns
chr17	14338301	14338350	50	*	3.62541	80.6896	96.3321	15.6425	hypo	0.000288506	0.0962047	+	64074	Smoc2	mm10_genes_3UTRs
chr2	152706851	152706900	50	*	4.31883	56.7121	69.8256	13.1135	hypo	1.57e-05	0.0196015	+	14950	H13	mm10_genes_exons
chr2	152706851	152706900	50	*	4.31883	56.7121	69.8256	13.1135	hypo	1.57e-05	0.0196015	+	14950	H13	mm10_genes_3UTRs
chr2	174285551	174285600	50	*	3.66004	35.2843	45.8512	10.5669	hypo	0.000252	0.0888034	+	14683	Gnas	mm10_genes_introns
chr2	174285551	174285600	50	*	3.66004	35.2843	45.8512	10.5669	hypo	0.000252	0.0888034	-	56802	Nespas	mm10_genes_introns
chrX	73191001	73191050	50	*	3.80764	75.9384	86.8669	10.9285	hypo	0.00014	0.0666376	+	574437	Xlr3b	mm10_genes_1to5kb
chr12	109608051	109608100	50	*	3.56454	60.8782	48.9134	-11.9649	hyper	0.000364	0.108084	+	75745	Rian	mm10_genes_introns
chr15	72946451	72946500	50	*	3.85759	83.6749	57.4411	-26.2338	hyper	0.000114512	0.0595275	-	76510	Trappc9	mm10_genes_introns
chr17	11920151	11920200	50	*	3.39556	95.1781	76.4815	-18.6966	hyper	0.000685	0.146797	+	50873	Park2	mm10_genes_introns
chr17	86759051	86759100	50	*	3.90535	79.8637	65.9031	-13.9606	hyper	9.41e-05	0.0540399	+	13819	Epas1	mm10_genes_introns
chr2	105133651	105133700	50	*	3.69632	26.8711	1.96812	-24.903	hyper	0.000219	0.0819937	+	22431	Wt1	mm10_genes_introns
chr7	110794051	110794100	50	*	5.74543	78.8513	66.4503	-12.401	hyper	9.17e-09	0.000225997	+	11717	Ampd3	mm10_genes_exons
chr7	110794051	110794100	50	*	5.74543	78.8513	66.4503	-12.401	hyper	9.17e-09	0.000225997	+	11717	Ampd3	mm10_genes_introns
chr7	110794051	110794100	50	*	5.74543	78.8513	66.4503	-12.401	hyper	9.17e-09	0.000225997	+	11717	Ampd3	mm10_genes_3UTRs
Methylation changes are expressed as lead vs. control.
Male blood DMRs with imprinted genes
seqnames	start	end	width	strand	stat	meth.Lead	meth.Ctrl	meth.diff	direction	pvalue	fdr	annot.strand	annot.gene_id	annot.symbol	annot.type
chr1	63566201	63566250	50	*	3.32336	66.0855	85.7052	19.6197	hypo	0.000889415	0.145797	+	23792	Adam23	mm10_genes_1to5kb
chr1	63566201	63566250	50	*	3.32336	66.0855	85.7052	19.6197	hypo	0.000889415	0.145797	+	23792	Adam23	mm10_genes_introns
chr13	109237451	109237500	50	*	3.83728	79.2653	94.1863	14.921	hypo	0.000124402	0.0513597	+	238871	Pde4d	mm10_genes_introns
chr15	97053451	97053500	50	*	3.31889	73.4639	90.5559	17.0919	hypo	0.000903768	0.146939	-	69354	Slc38a4	mm10_genes_introns
chr15	72739301	72739350	50	*	3.51529	77.2511	93.4882	16.2371	hypo	0.000439	0.102271	-	76510	Trappc9	mm10_genes_introns
chr17	5216801	5216850	50	*	3.67278	71.8843	83.3344	11.4501	hypo	0.00024	0.0742125	+	239985	Arid1b	mm10_genes_introns
chr17	8876851	8876900	50	*	3.51046	79.1901	96.3157	17.1256	hypo	0.000447	0.102813	+	23984	Pde10a	mm10_genes_introns
chr17	8945651	8945700	50	*	3.80924	86.6503	96.9669	10.3166	hypo	0.000139	0.0545684	+	23984	Pde10a	mm10_genes_introns
chr17	14694301	14694350	50	*	7.65426	4.83904	14.894	10.0549	hypo	1.94e-14	3.8e-09	-	21826	Thbs2	mm10_genes_promoters
chr8	80766101	80766150	50	*	5.22189	85.6135	98.1884	12.5749	hypo	1.77e-07	0.000775541	-	14388	Gab1	mm10_genes_exons
chr8	80766101	80766150	50	*	5.22189	85.6135	98.1884	12.5749	hypo	1.77e-07	0.000775541	-	14388	Gab1	mm10_genes_3UTRs
chr10	13061101	13061150	50	*	3.65664	49.5603	38.2356	-11.3247	hyper	0.000256	0.0767058	+	22634	Plagl1	mm10_genes_introns
chr11	119254201	119254250	50	*	3.67804	54.7549	41.6019	-13.1531	hyper	0.000235	0.0732917	+	207607	Ccdc40	mm10_genes_introns
chr17	11927251	11927300	50	*	3.96713	71.8379	54.4798	-17.3581	hyper	7.27e-05	0.0377639	+	50873	Park2	mm10_genes_introns
chr2	10387601	10387650	50	*	3.45489	91.3466	77.9502	-13.3963	hyper	0.000550508	0.114543	+	353282	Sfmbt2	mm10_genes_introns
chr6	30742601	30742650	50	*	6.80014	94.0329	79.8064	-14.2265	hyper	1.05e-11	1.16e-06	+	17294	Mest	mm10_genes_exons
chr6	30742601	30742650	50	*	6.80014	94.0329	79.8064	-14.2265	hyper	1.05e-11	1.16e-06	+	17294	Mest	mm10_genes_introns
Methylation changes are expressed as lead vs. control.
Male liver DMRs with imprinted genes
seqnames	start	end	width	strand	stat	meth.Lead	meth.Ctrl	meth.diff	direction	pvalue	fdr	annot.strand	annot.gene_id	annot.symbol	annot.type
chr17	8865401	8865450	50	*	3.57742	56.9882	71.1781	14.19	hypo	0.000347003	0.115943	+	23984	Pde10a	mm10_genes_introns
chr17	14196551	14196600	50	*	3.61355	81.6286	95.9555	14.3269	hypo	0.000302034	0.108822	-	240025	Dact2	mm10_genes_exons
chr5	35670201	35670250	50	*	4.88273	36.9339	51.2904	14.3564	hypo	1.05e-06	0.00415541	-	78558	Htra3	mm10_genes_introns
chr6	134173401	134173450	50	*	3.49583	66.3984	86.0154	19.617	hypo	0.000473	0.135839	+	14011	Etv6	mm10_genes_introns
chr11	11829051	11829100	50	*	3.48616	45.0455	33.7671	-11.2784	hyper	0.00049	0.137504	-	13195	Ddc	mm10_genes_introns
chr11	50622501	50622550	50	*	4.32536	60.58	47.4696	-13.1104	hyper	1.52e-05	0.0213004	+	216725	Adamts2	mm10_genes_introns
chr17	5134451	5134500	50	*	5.38883	48.1604	23.6276	-24.5328	hyper	7.09e-08	0.000772912	+	239985	Arid1b	mm10_genes_introns
chr2	168929351	168929400	50	*	4.05692	97.2809	85.875	-11.4059	hyper	4.97e-05	0.0430007	-	22722	Zfp64	mm10_genes_introns
chr7	6952751	6952800	50	*	3.8428	74.3826	64.3463	-10.0363	hyper	0.000121638	0.0669122	+	57775	Usp29	mm10_genes_introns
chr7	25788151	25788200	50	*	3.5018	28.2871	9.11102	-19.176	hyper	0.000462128	0.134102	-	26362	Axl	mm10_genes_introns
chr7	82264601	82264650	50	*	3.44604	82.8754	72.5071	-10.3683	hyper	0.000569	0.146436	+	20408	Sh3gl3	mm10_genes_introns
Methylation changes are expressed as lead vs. control.
