# Supplementary material for: Tissue- and Sex-Specific DNA Methylation Changes in Mice Perinatally Exposed to Lead (Pb)
Source: Front Genet. 2020 Aug 21;11:840. doi: 10.3389/fgene.2020.00840 (PMC7472839; doi:10.3389/fgene.2020.00840)
Supplement: Supplementary file 11 [file Table_7.XLSX]

## Sheet: Sheet1
Female blood DMRs with CTD genes
seqnames	start	end	width	strand	stat	meth.Lead	meth.Ctrl	meth.diff	direction	pvalue	fdr	annot.strand	annot.gene_id	annot.symbol	annot.type
chr2	168750351	168750400	50	*	4.90028	99.4792	73.2406	-26.2386	Lead	9.57e-07	0.00306102	-	99377	Sall4	mm10_genes_exons
chr9	86324451	86324500	50	*	3.8754	93.101	69.5547	-23.5463	Lead	0.000106	0.0573	-	70348	Ube2cbp	mm10_genes_introns
chr5	102769101	102769150	50	*	4.30509	99.1304	76.5422	-22.5882	Lead	1.67e-05	0.0191733	+	231532	Arhgap24	mm10_genes_introns
chr12	85475651	85475700	50	*	5.35814	94.35	77.0544	-17.2956	Lead	8.41e-08	0.000630983	+	14281	Fos	mm10_genes_exons
chr12	85475651	85475700	50	*	5.35814	94.35	77.0544	-17.2956	Lead	8.41e-08	0.000630983	+	14281	Fos	mm10_genes_introns
chr16	18384851	18384900	50	*	3.51865	72.2647	55.6817	-16.5831	Lead	0.000433749	0.122813	+	11877	Arvcf	mm10_genes_introns
chr2	102071901	102071950	50	*	3.7049	96.8944	80.5669	-16.3275	Lead	0.000211	0.0838614	-	241576	Ldlrad3	mm10_genes_introns
chr11	104316351	104316400	50	*	3.76246	97.5	81.8371	-15.6629	Lead	0.000168	0.0745173	+	17762	Mapt	mm10_genes_introns
chr6	136098601	136098650	50	*	3.63081	100	84.7357	-15.2643	Lead	0.000283	0.0979146	-	14812	Grin2b	mm10_genes_introns
chr5	144401651	144401700	50	*	3.55573	60.5512	46.0202	-14.5309	Lead	0.000376935	0.113785	+	55950	Bri3	mm10_genes_introns
chrX	60892751	60892800	50	*	3.474	36.5516	22.9261	-13.6255	Lead	0.000512759	0.134106	-	20675	Sox3	mm10_genes_exons
chr6	46333151	46333200	50	*	3.78163	83.5916	70.5569	-13.0348	Lead	0.000155808	0.0717896	+	66797	Cntnap2	mm10_genes_introns
chr18	68206051	68206100	50	*	3.76794	98.9583	86.3786	-12.5797	Lead	0.000165	0.0734291	+	52662	Ldlrad4	mm10_genes_introns
chr1	165824201	165824250	50	*	4.14792	74.5274	61.9872	-12.5401	Lead	3.36e-05	0.0294871	+	12503	Cd247	mm10_genes_introns
chr7	125563901	125563950	50	*	3.93475	87.0441	74.7831	-12.261	Lead	8.33e-05	0.0499468	+	16190	Il4ra	mm10_genes_introns
chr10	127527251	127527300	50	*	3.4618	20.1228	8.14471	-11.9781	Lead	0.000537	0.137794	-	108037	Shmt2	mm10_genes_1to5kb
chr18	37295251	37295300	50	*	4.46618	83.974	72.6336	-11.3404	Lead	7.96e-06	0.0125289	+	93873	Pcdhb2	mm10_genes_exons
chr2	79458951	79459000	50	*	3.61304	10.7022	20.7995	10.0973	Ctrl	0.000303	0.101415	-	18012	Neurod1	mm10_genes_1to5kb
chr12	55808801	55808850	50	*	4.54855	88.4455	98.6905	10.2449	Ctrl	5.4e-06	0.00984983	-	56784	Ralgapa1	mm10_genes_introns
chr17	35817651	35817700	50	*	3.87145	89.0331	100	10.9669	Ctrl	0.000108191	0.0576747	+	15937	Ier3	mm10_genes_1to5kb
chr14	76460401	76460450	50	*	3.44917	81.9127	93.2707	11.358	Ctrl	0.000562	0.1415	+	21807	Tsc22d1	mm10_genes_introns
chr1	176928401	176928450	50	*	4.18052	88.4134	100	11.5866	Ctrl	2.91e-05	0.0272	+	76816	Sdccag8	mm10_genes_introns
chr4	148262401	148262450	50	*	3.47736	84.1613	95.9429	11.7816	Ctrl	0.000506	0.133365	-	242748	Disp3	mm10_genes_1to5kb
chr4	148262401	148262450	50	*	3.47736	84.1613	95.9429	11.7816	Ctrl	0.000506	0.133365	-	242748	Disp3	mm10_genes_introns
chr6	97887051	97887100	50	*	5.44926	84.4851	96.6972	12.2121	Ctrl	5.06e-08	0.000431247	+	17342	Mitf	mm10_genes_introns
chr4	149225451	149225500	50	*	5.43308	87.0405	99.5441	12.5036	Ctrl	5.54e-08	0.000450289	-	16561	Kif1b	mm10_genes_introns
chr5	14227051	14227100	50	*	3.60188	75.91	89.2955	13.3854	Ctrl	0.000316	0.103594	+	20349	Sema3e	mm10_genes_introns
chr5	135628951	135629000	50	*	3.80237	48.2294	61.8763	13.6469	Ctrl	0.000143318	0.0682365	+	215160	Rhbdd2	mm10_genes_1to5kb
chr8	25027351	25027400	50	*	4.36812	72.9299	87.1091	14.1792	Ctrl	1.25e-05	0.0163735	-	330723	Htra4	mm10_genes_introns
chr10	80087601	80087650	50	*	3.58147	22.466	36.7744	14.3084	Ctrl	0.000342	0.108275	-	216161	Sbno2	mm10_genes_introns
chr19	4734701	4734750	50	*	3.77093	69.9942	85.6294	15.6352	Ctrl	0.000163	0.0731	+	20743	Sptbn2	mm10_genes_exons
chr17	35044101	35044150	50	*	3.42343	74.9344	91.0027	16.0683	Ctrl	0.000618	0.148456	-	17687	Msh5	mm10_genes_exons
chr17	35044101	35044150	50	*	3.42343	74.9344	91.0027	16.0683	Ctrl	0.000618	0.148	-	17687	Msh5	mm10_genes_introns
chr2	126594251	126594300	50	*	3.88873	26.4974	42.6458	16.1484	Ctrl	0.000101	0.0554529	-	15186	Hdc	mm10_genes_exons
chr6	72697401	72697450	50	*	4.1033	35.1934	54.9928	19.7994	Ctrl	4.07e-05	0.0332495	-	21415	Tcf7l1	mm10_genes_introns
chr5	92382851	92382900	50	*	3.48848	76.0702	95.9069	19.8367	Ctrl	0.000486	0.130727	+	109979	Art3	mm10_genes_1to5kb
chr5	92382851	92382900	50	*	3.48848	76.0702	95.9069	19.8367	Ctrl	0.000486	0.130727	+	109979	Art3	mm10_genes_introns
chr15	96700851	96700900	50	*	3.98352	18.5123	38.4654	19.9531	Ctrl	6.79e-05	0.0441614	-	67760	Slc38a2	mm10_genes_1to5kb
chr2	125495601	125495650	50	*	3.43543	39.6556	60.7086	21.053	Ctrl	0.000591619	0.145221	-	14118	Fbn1	mm10_genes_introns
chr9	102351551	102351600	50	*	4.59063	20.1512	42.537	22.3858	Ctrl	4.42e-06	0.00876216	-	270190	Ephb1	mm10_genes_introns
chr12	16715901	16715950	50	*	5.29401	73.3365	97.0625	23.726	Ctrl	1.2e-07	0.000799282	-	268527	Greb1	mm10_genes_introns
chr17	35384151	35384200	50	*	3.57119	56.5962	86.5128	29.9166	Ctrl	0.000355359	0.110638	+	53817	Ddx39b	mm10_genes_introns
chr17	35384151	35384200	50	*	3.57119	56.5962	86.5128	29.9166	Ctrl	0.000355359	0.110638	+	15015	H2-Q4	mm10_genes_exons
chr17	35384151	35384200	50	*	3.57119	56.5962	86.5128	29.9166	Ctrl	0.000355359	0.110638	+	15015	H2-Q4	mm10_genes_3UTRs
Methylation changes are expressed as lead vs. control.
Female liver DMRs with CTD genes
seqnames	start	end	width	strand	stat	meth.Lead	meth.Ctrl	meth.diff	direction	pvalue	fdr	annot.strand	annot.gene_id	annot.symbol	annot.type
chrX	7924851	7924900	50	*	4.68342	74.535	36.7826	-37.7524	Lead	2.82e-06	0.00783572	-	353283	Eras	mm10_genes_exons
chr8	48592251	48592300	50	*	3.39187	58.203	28.4848	-29.7182	Lead	0.000694177	0.147772	-	23965	Tenm3	mm10_genes_introns
chr18	65935801	65935850	50	*	5.80957	47.6085	19.9743	-27.6341	Lead	6.26e-09	0.000202083	-	19434	Rax	mm10_genes_introns
chr12	70088601	70088650	50	*	4.074	98.2143	71.4483	-26.766	Lead	4.62e-05	0.036291	-	18080	Nin	mm10_genes_introns
chr3	98309001	98309050	50	*	4.43935	93.1338	68.293	-24.8408	Lead	9.02e-06	0.0143878	+	15360	Hmgcs2	mm10_genes_exons
chr3	98309001	98309050	50	*	4.43935	93.1338	68.293	-24.8408	Lead	9.02e-06	0.0143878	+	15360	Hmgcs2	mm10_genes_introns
chr3	98309001	98309050	50	*	4.43935	93.1338	68.293	-24.8408	Lead	9.02e-06	0.0143878	+	15360	Hmgcs2	mm10_genes_3UTRs
chr5	92376001	92376050	50	*	3.50836	52.8441	33.6124	-19.2316	Lead	0.000450872	0.119822	+	109979	Art3	mm10_genes_introns
chrX	7580201	7580250	50	*	4.29062	92.1195	74.8463	-17.2732	Lead	1.78e-05	0.0211232	+	20371	Foxp3	mm10_genes_promoters
chrX	7580201	7580250	50	*	4.29062	92.1195	74.8463	-17.2732	Lead	1.78e-05	0.0211232	+	20371	Foxp3	mm10_genes_introns
chr8	23191051	23191100	50	*	3.60516	40.4604	24.1632	-16.2972	Lead	0.000311958	0.0994858	-	102247	Gpat4	mm10_genes_5UTRs
chr8	23191051	23191100	50	*	3.60516	40.4604	24.1632	-16.2972	Lead	0.000311958	0.0994858	-	102247	Gpat4	mm10_genes_exons
chr4	123322851	123322900	50	*	4.06908	43.7369	27.7586	-15.9783	Lead	4.72e-05	0.0367394	-	64059	Oxct2a	mm10_genes_exons
chr5	144428001	144428050	50	*	3.46038	68.2436	53.8771	-14.3665	Lead	0.000539411	0.13057	+	55950	Bri3	mm10_genes_introns
chr15	85769001	85769050	50	*	3.70242	23.968	9.88182	-14.0862	Lead	0.000213552	0.0807748	+	19013	Ppara	mm10_genes_introns
chr10	27135801	27135850	50	*	3.90922	98.6175	85.2762	-13.3413	Lead	9.26e-05	0.0537032	-	16773	Lama2	mm10_genes_introns
chr11	95904851	95904900	50	*	3.38576	96.5397	83.854	-12.6856	Lead	0.000709823	0.149219	-	14422	B4galnt2	mm10_genes_introns
chr18	68226001	68226050	50	*	4.31855	80.2816	68.2666	-12.0151	Lead	1.57e-05	0.0196015	+	52662	Ldlrad4	mm10_genes_1to5kb
chr18	68226001	68226050	50	*	4.31855	80.2816	68.2666	-12.0151	Lead	1.57e-05	0.0196015	+	52662	Ldlrad4	mm10_genes_introns
chrX	155338151	155338200	50	*	3.61833	25.2507	13.5751	-11.6756	Lead	0.000296505	0.0976639	-	53381	Prdx4	mm10_genes_exons
chr17	34564151	34564200	50	*	4.3176	28.5921	17.0749	-11.5172	Lead	1.58e-05	0.0196446	+	18132	Notch4	mm10_genes_promoters
chr17	34564151	34564200	50	*	4.3176	28.5921	17.0749	-11.5172	Lead	1.58e-05	0.0196446	+	18132	Notch4	mm10_genes_introns
chr5	92762001	92762050	50	*	4.00617	22.3338	11.5073	-10.8266	Lead	6.17e-05	0.043565	+	27428	Shroom3	mm10_genes_introns
chr4	137430551	137430600	50	*	3.6787	93.2673	82.6137	-10.6536	Lead	0.000234	0.0854988	-	67868	Cela3b	mm10_genes_promoters
chr9	57445101	57445150	50	*	3.75591	98.5294	87.9545	-10.5749	Lead	0.000172713	0.0729504	-	66812	Ppcdc	mm10_genes_1to5kb
chr5	150134201	150134250	50	*	3.48578	94.3914	84.1521	-10.2392	Lead	0.000491	0.124624	+	320365	Fry	mm10_genes_introns
chr12	84400801	84400850	50	*	4.84029	29.8842	19.663	-10.2213	Lead	1.3e-06	0.00468128	-	12499	Entpd5	mm10_genes_1to5kb
chr12	84400801	84400850	50	*	4.84029	29.8842	19.663	-10.2213	Lead	1.3e-06	0.00468128	-	12499	Entpd5	mm10_genes_5UTRs
chr12	84400801	84400850	50	*	4.84029	29.8842	19.663	-10.2213	Lead	1.3e-06	0.00468128	-	12499	Entpd5	mm10_genes_exons
chr12	84400801	84400850	50	*	4.84029	29.8842	19.663	-10.2213	Lead	1.3e-06	0.00468128	-	12499	Entpd5	mm10_genes_introns
chr1	189771851	189771900	50	*	3.59981	89.9997	79.8526	-10.1471	Lead	0.000318	0.100539	+	19250	Ptpn14	mm10_genes_introns
chr8	104629651	104629700	50	*	4.38117	86.5917	76.4977	-10.094	Lead	1.18e-05	0.0167465	-	56437	Rrad	mm10_genes_exons
chr4	145214901	145214950	50	*	3.52972	42.3669	52.4672	10.1003	Ctrl	0.000416	0.114837	-	21938	Tnfrsf1b	mm10_genes_exons
chr4	145214901	145214950	50	*	3.52972	42.3669	52.4672	10.1003	Ctrl	0.000416	0.114837	-	21938	Tnfrsf1b	mm10_genes_3UTRs
chr11	105311451	105311500	50	*	4.66012	72.4247	83.0858	10.661	Ctrl	3.16e-06	0.00829717	+	17534	Mrc2	mm10_genes_introns
chr5	125319351	125319400	50	*	3.50096	14.119	25.1079	10.9889	Ctrl	0.000463591	0.121351	-	20778	Scarb1	mm10_genes_introns
chr1	73957151	73957200	50	*	3.83871	76.253	87.2797	11.0266	Ctrl	0.000124	0.0621585	-	21961	Tns1	mm10_genes_introns
chr15	101133001	101133050	50	*	4.96172	54.6746	66.2129	11.5383	Ctrl	6.99e-07	0.00347355	+	11482	Acvrl1	mm10_genes_introns
chr18	67987701	67987750	50	*	3.5758	83.2806	96	12.7194	Ctrl	0.000349163	0.105364	+	52662	Ldlrad4	mm10_genes_introns
chr9	102217101	102217150	50	*	3.42237	63.4583	76.2714	12.8131	Ctrl	0.000621	0.140008	-	270190	Ephb1	mm10_genes_introns
chr11	57045301	57045350	50	*	3.62297	73.5073	86.5234	13.0161	Ctrl	0.000291	0.0964681	+	14799	Gria1	mm10_genes_introns
chr2	11170001	11170050	50	*	3.49096	54.9869	68.0858	13.099	Ctrl	0.000481287	0.123575	+	18761	Prkcq	mm10_genes_1to5kb
chr2	11282851	11282900	50	*	3.48131	81.4411	95	13.5589	Ctrl	0.000498967	0.125982	+	18761	Prkcq	mm10_genes_introns
chr10	21997951	21998000	50	*	3.41751	30.8364	49.0875	18.2511	Ctrl	0.000632	0.141452	+	20393	Sgk1	mm10_genes_exons
chr16	78561401	78561450	50	*	5.83861	79.9705	98.4612	18.4906	Ctrl	5.26e-09	0.000202083	-	67102	D16Ertd472e	mm10_genes_introns
chr15	97846801	97846850	50	*	3.50365	57.6656	78.3734	20.7077	Ctrl	0.000458928	0.120395	-	56233	Hdac7	mm10_genes_1to5kb
chr7	45849351	45849400	50	*	3.5076	62.2148	84.0807	21.8659	Ctrl	0.000452	0.120006	-	14814	Grin2d	mm10_genes_introns
chr5	144411801	144411850	50	*	5.75891	65.0682	90.9628	25.8945	Ctrl	8.47e-09	0.000217743	+	55950	Bri3	mm10_genes_introns
chr11	115457501	115457550	50	*	3.76268	26.9881	63.6226	36.6345	Ctrl	0.000168099	0.0722816	+	217316	Slc16a5	mm10_genes_1to5kb
Methylation changes are expressed as lead vs. control.
Male blood DMRs with CTD genes
seqnames	start	end	width	strand	stat	meth.Lead	meth.Ctrl	meth.diff	direction	pvalue	fdr	annot.strand	annot.gene_id	annot.symbol	annot.type
chrX	98151551	98151600	50	*	4.33232	21.8603	4.385	-17.4753	Lead	1.48e-05	0.0142585	+	11835	Ar	mm10_genes_introns
chr16	62767101	62767150	50	*	3.72596	97.7563	81.0591	-16.6972	Lead	0.000194575	0.0661371	-	106338	Nsun3	mm10_genes_introns
chr4	87788901	87788950	50	*	4.02893	70.3936	54.6104	-15.7832	Lead	5.6e-05	0.0324562	-	70122	Mllt3	mm10_genes_introns
chr11	98967301	98967350	50	*	5.88743	96.3349	81.2245	-15.1104	Lead	3.92e-09	6.21e-05	+	19401	Rara	mm10_genes_introns
chr10	80093801	80093850	50	*	3.58155	100	84.9233	-15.0767	Lead	0.00034156	0.0896586	-	216161	Sbno2	mm10_genes_introns
chr8	84063801	84063850	50	*	3.31914	89.7547	75.3139	-14.4408	Lead	0.000903	0.146922	+	19724	Rfx1	mm10_genes_1to5kb
chr6	137392401	137392450	50	*	3.72287	85.9959	72.3312	-13.6646	Lead	0.000197	0.0665518	+	19277	Ptpro	mm10_genes_introns
chr6	88193351	88193400	50	*	3.90207	57.4121	44.2781	-13.1339	Lead	9.54e-05	0.0442397	+	14461	Gata2	mm10_genes_promoters
chr4	125562851	125562900	50	*	3.82643	97.8241	85.6746	-12.1495	Lead	0.000130014	0.0524384	+	14807	Grik3	mm10_genes_introns
chr1	64531201	64531250	50	*	3.52724	72.9721	62.1026	-10.8695	Lead	0.00042	0.099943	+	12912	Creb1	mm10_genes_1to5kb
chr2	91479651	91479700	50	*	3.67702	99.2754	89.1013	-10.174	Lead	0.000236	0.0734665	+	228357	Lrp4	mm10_genes_exons
chr2	91479651	91479700	50	*	3.67702	99.2754	89.1013	-10.174	Lead	0.000236	0.0734665	+	228357	Lrp4	mm10_genes_introns
chr2	91479651	91479700	50	*	3.67702	99.2754	89.1013	-10.174	Lead	0.000236	0.0734665	+	228357	Lrp4	mm10_genes_3UTRs
chr2	59503801	59503850	50	*	4.11748	68.3219	58.1988	-10.1231	Lead	3.83e-05	0.0256954	+	76747	Dapl1	mm10_genes_introns
chr9	32322251	32322300	50	*	3.5852	86.2379	96.3294	10.0915	Ctrl	0.00033682	0.0889728	-	16521	Kcnj5	mm10_genes_exons
chr9	32322251	32322300	50	*	3.5852	86.2379	96.3294	10.0915	Ctrl	0.00033682	0.0889728	-	16521	Kcnj5	mm10_genes_introns
chr17	25107001	25107050	50	*	3.35804	88.5196	98.9657	10.4461	Ctrl	0.000784978	0.13775	-	71718	Telo2	mm10_genes_exons
chr6	94693601	94693650	50	*	3.47286	84.4626	95.0304	10.5679	Ctrl	0.000514938	0.110382	-	16206	Lrig1	mm10_genes_introns
chr5	125280601	125280650	50	*	3.76903	87.838	98.4694	10.6314	Ctrl	0.000164	0.0600961	-	20778	Scarb1	mm10_genes_introns
chr13	29363751	29363800	50	*	3.3321	83.9053	94.6833	10.7779	Ctrl	0.000861933	0.143942	-	68916	Cdkal1	mm10_genes_introns
chr1	66349001	66349050	50	*	3.70289	74.8413	85.8526	11.0113	Ctrl	0.000213156	0.069894	+	17756	Map2	mm10_genes_introns
chr18	12365951	12366000	50	*	4.95055	84.7335	95.9053	11.1718	Ctrl	7.4e-07	0.00215613	+	16774	Lama3	mm10_genes_introns
chr11	108050701	108050750	50	*	3.52973	84.9073	96.1242	11.2168	Ctrl	0.000416	0.0996	-	18750	Prkca	mm10_genes_introns
chr7	141429351	141429400	50	*	5.05397	19.0727	30.311	11.2383	Ctrl	4.33e-07	0.0015084	-	57754	Cend1	mm10_genes_promoters
chr7	141429351	141429400	50	*	5.05397	19.0727	30.311	11.2383	Ctrl	4.33e-07	0.0015084	-	57754	Cend1	mm10_genes_5UTRs
chr7	141429351	141429400	50	*	5.05397	19.0727	30.311	11.2383	Ctrl	4.33e-07	0.0015084	-	57754	Cend1	mm10_genes_exons
chr8	83609501	83609550	50	*	4.11672	0.724638	12.0127	11.288	Ctrl	3.84e-05	0.025721	+	81489	Dnajb1	mm10_genes_introns
chr1	132583251	132583300	50	*	3.36962	75.5492	87.0856	11.5364	Ctrl	0.000753	0.134561	-	269116	Nfasc	mm10_genes_introns
chr1	131061051	131061100	50	*	4.10946	75.0895	86.9535	11.8639	Ctrl	3.97e-05	0.0260503	-	17164	Mapkapk2	mm10_genes_introns
chr15	101123601	101123650	50	*	5.37913	58.8945	70.9165	12.022	Ctrl	7.48e-08	0.000433985	+	11482	Acvrl1	mm10_genes_1to5kb
chrX	96563601	96563650	50	*	3.63128	84.6217	96.7825	12.1608	Ctrl	0.000282022	0.0806846	+	15203	Heph	mm10_genes_introns
chr7	134872451	134872500	50	*	3.346	83.8186	96.2922	12.4736	Ctrl	0.000819861	0.140968	+	330662	Dock1	mm10_genes_introns
chrX	96563551	96563600	50	*	3.34767	82.1854	94.7574	12.5719	Ctrl	0.000814953	0.140701	+	15203	Heph	mm10_genes_introns
chr2	109694351	109694400	50	*	4.44679	0	12.7328	12.7328	Ctrl	8.72e-06	0.010337	+	12064	Bdnf	mm10_genes_promoters
chr2	109694351	109694400	50	*	4.44679	0	12.7328	12.7328	Ctrl	8.72e-06	0.010337	+	12064	Bdnf	mm10_genes_introns
chr11	69142151	69142200	50	*	3.47891	60.5003	73.4377	12.9374	Ctrl	0.000503	0.109403	+	23801	Aloxe3	mm10_genes_exons
chr11	69142151	69142200	50	*	3.47891	60.5003	73.4377	12.9374	Ctrl	0.000503	0.109403	+	23801	Aloxe3	mm10_genes_introns
chr9	108337951	108338000	50	*	3.48417	73.4418	86.536	13.0943	Ctrl	0.00049366	0.108522	+	14775	Gpx1	mm10_genes_1to5kb
chr1	36762101	36762150	50	*	3.33608	69.1176	82.6368	13.5191	Ctrl	0.00085	0.143071	+	22637	Zap70	mm10_genes_1to5kb
chr1	36762101	36762150	50	*	3.33608	69.1176	82.6368	13.5191	Ctrl	0.000849685	0.143071	+	22637	Zap70	mm10_genes_introns
chr3	68385751	68385800	50	*	5.19182	81.6889	95.4783	13.7894	Ctrl	2.08e-07	0.00085887	+	30953	Schip1	mm10_genes_introns
chr3	145843451	145843500	50	*	3.46901	76.9287	91.3636	14.435	Ctrl	0.000522	0.111123	+	69219	Ddah1	mm10_genes_introns
chr15	99329201	99329250	50	*	4.28449	84.3235	99.5238	15.2003	Ctrl	1.83e-05	0.0162765	-	22379	Fmnl3	mm10_genes_introns
chr5	104434601	104434650	50	*	3.7535	28.9045	44.5935	15.689	Ctrl	0.00017438	0.061789	+	20750	Spp1	mm10_genes_promoters
chr5	104434601	104434650	50	*	3.7535	28.9045	44.5935	15.689	Ctrl	0.000174	0.061789	+	20750	Spp1	mm10_genes_1to5kb
chr5	24591001	24591050	50	*	4.55108	75.9998	92.0762	16.0764	Ctrl	5.34e-06	0.00754057	+	735264	Mir671	mm10_genes_1to5kb
chr18	20054501	20054550	50	*	3.66721	60.8153	77.6307	16.8154	Ctrl	0.000245	0.0748336	-	13506	Dsc2	mm10_genes_introns
chr8	83716251	83716300	50	*	3.67109	17.322	37.0302	19.7082	Ctrl	0.000242	0.0743634	+	68278	Ddx39	mm10_genes_introns
chr9	32343051	32343100	50	*	3.70598	20.6961	40.899	20.203	Ctrl	0.000210571	0.0693308	-	16521	Kcnj5	mm10_genes_introns
chr4	86118251	86118300	50	*	4.49825	75.8571	96.3095	20.4524	Ctrl	6.85e-06	0.00889522	+	77739	Adamtsl1	mm10_genes_introns
chr11	107936101	107936150	50	*	5.04103	67.4562	87.93	20.4738	Ctrl	4.63e-07	0.00157657	-	18750	Prkca	mm10_genes_exons
chr11	107936101	107936150	50	*	5.04103	67.4562	87.93	20.4738	Ctrl	4.63e-07	0.00157657	-	18750	Prkca	mm10_genes_3UTRs
chr10	80071751	80071800	50	*	4.2164	52.5462	75.4933	22.9471	Ctrl	2.48e-05	0.0196464	-	216161	Sbno2	mm10_genes_introns
chr1	36762051	36762100	50	*	4.16994	51.1905	81.7941	30.6037	Ctrl	3.05e-05	0.0224	+	22637	Zap70	mm10_genes_1to5kb
chr1	36762051	36762100	50	*	4.16994	51.1905	81.7941	30.6037	Ctrl	3.05e-05	0.022417	+	22637	Zap70	mm10_genes_introns
Methylation changes are expressed as lead vs. control.
Male liver DMRs with CTD genes
seqnames	start	end	width	strand	stat	meth.Lead	meth.Ctrl	meth.diff	direction	pvalue	fdr	annot.strand	annot.gene_id	annot.symbol	annot.type
chr18	68163501	68163550	50	*	3.97061	67.5712	35.9875	-31.5837	Lead	7.17e-05	0.0523	+	52662	Ldlrad4	mm10_genes_introns
chr17	46722651	46722700	50	*	3.88746	77.2645	52.7198	-24.5447	Lead	0.000101	0.0616146	+	224824	Pex6	mm10_genes_exons
chr17	46722651	46722700	50	*	3.88746	77.2645	52.7198	-24.5447	Lead	0.000101297	0.0616146	+	224824	Pex6	mm10_genes_introns
chr2	127364901	127364950	50	*	3.76683	72.0671	50.0812	-21.986	Lead	0.000165332	0.0775457	+	11552	Adra2b	mm10_genes_exons
chr2	127364901	127364950	50	*	3.76683	72.0671	50.0812	-21.986	Lead	0.000165332	0.0775457	+	11552	Adra2b	mm10_genes_3UTRs
chr14	21123801	21123850	50	*	3.91747	73.4965	56.7453	-16.7512	Lead	8.95e-05	0.0581834	+	11534	Adk	mm10_genes_introns
chr12	16677451	16677500	50	*	3.85973	94.4649	77.8843	-16.5806	Lead	0.000113513	0.0642828	-	268527	Greb1	mm10_genes_introns
chr4	152182351	152182400	50	*	6.58765	98.5969	83.3019	-15.295	Lead	4.47e-11	6.66e-06	+	70025	Acot7	mm10_genes_1to5kb
chr4	152182351	152182400	50	*	6.58765	98.5969	83.3019	-15.295	Lead	4.47e-11	6.66e-06	+	70025	Acot7	mm10_genes_introns
chr3	83763801	83763850	50	*	3.88376	40.5922	25.7527	-14.8395	Lead	0.000102852	0.0616146	+	20319	Sfrp2	mm10_genes_1to5kb
chr18	82514551	82514600	50	*	3.67607	30.0266	17.1263	-12.9004	Lead	0.000237	0.0959911	+	17196	Mbp	mm10_genes_introns
chr9	45261901	45261950	50	*	3.45759	89.2879	77.238	-12.0498	Lead	0.000545	0.143538	-	16154	Il10ra	mm10_genes_introns
chr11	108023201	108023250	50	*	4.68174	84.2571	72.7807	-11.4764	Lead	2.84e-06	0.00784529	-	18750	Prkca	mm10_genes_introns
chr9	45272351	45272400	50	*	3.53145	34.6441	24.2833	-10.3608	Lead	0.000413	0.126652	-	16154	Il10ra	mm10_genes_1to5kb
chr6	119403551	119403600	50	*	3.91222	60.9178	50.7879	-10.1299	Lead	9.15e-05	0.0587006	-	68465	Adipor2	mm10_genes_introns
chr9	21748751	21748800	50	*	4.33327	70.8145	82.1955	11.381	Ctrl	1.47e-05	0.020839	+	16835	Ldlr	mm10_genes_exons
chr9	21748751	21748800	50	*	4.33327	70.8145	82.1955	11.381	Ctrl	1.47e-05	0.020839	+	16835	Ldlr	mm10_genes_3UTRs
chr4	148288751	148288800	50	*	4.194	47.5088	59.8505	12.3417	Ctrl	2.74e-05	0.0313425	-	242748	Disp3	mm10_genes_promoters
chr5	77260501	77260550	50	*	3.87735	28.0457	41.0617	13.016	Ctrl	0.000106	0.0623507	+	19712	Rest	mm10_genes_1to5kb
chr12	70044301	70044350	50	*	3.60429	74.3619	93.3333	18.9715	Ctrl	0.000313	0.110274	-	18080	Nin	mm10_genes_introns
chr15	85135251	85135300	50	*	3.77713	35.2564	59.1543	23.8979	Ctrl	0.000159	0.0761595	-	140557	Smc1b	mm10_genes_1to5kb
chr8	104629851	104629900	50	*	3.86869	49.5707	75.1408	25.5701	Ctrl	0.00010942	0.0639716	-	56437	Rrad	mm10_genes_exons
chr8	104629851	104629900	50	*	3.86869	49.5707	75.1408	25.5701	Ctrl	0.000109	0.0639716	-	56437	Rrad	mm10_genes_introns
chr2	181693151	181693200	50	*	4.5441	55.542	81.912	26.37	Ctrl	5.52e-06	0.0117807	-	56470	Rgs19	mm10_genes_1to5kb
chr2	181693151	181693200	50	*	4.5441	55.542	81.912	26.37	Ctrl	5.52e-06	0.0117807	-	56470	Rgs19	mm10_genes_introns
Methylation changes are expressed as lead vs. control.

## Sheet: Female Blood
Description	GOBPID	#ofGene	Gene symbols
regulation of transcription, DNA-templated	GO:0006355	9	Fos	Mitf	Neurod1	Ralgapa1	Sall4	Sbno2	Sox3	Tcf7l1	Tsc22d1
cell differentiation	GO:0030154	7	Arhgap24	Disp3	Mitf	Neurod1	Sbno2	Sema3e	Sox3
positive regulation of transcription by RNA polymerase II	GO:0045944	7	Fos	Mitf	Neurod1	Sall4	Sbno2	Tcf7l1	Tsc22d1
multicellular organism development	GO:0007275	6	Arhgap24	Arvcf	Mitf	Neurod1	Sema3e	Sox3
cell adhesion	GO:0007155	4	Arvcf	Cntnap2	Ephb1	Pcdhb2
nervous system development	GO:0007399	4	Ephb1	Fos	Neurod1	Sema3e
angiogenesis	GO:0001525	3	Arhgap24	Ephb1	Sema3e
regulation of transcription by RNA polymerase II	GO:0006357	3	Fos	Mitf	Tcf7l1
positive regulation of transcription, DNA-templated	GO:0045893	3	Fos	Mitf	Neurod1
positive regulation of neuron death	GO:1901216	3	Fos	Grin2b	Mapt
negative regulation of apoptotic process	GO:0043066	3	Ier3	Mitf	Tsc22d1
immune system process	GO:0002376	2	Cd247	Il4ra
protein homotetramerization	GO:0051289	2	Cd247	Shmt2
learning	GO:0007612	2	Cntnap2	Grin2b
adult behavior	GO:0030534	2	Cntnap2	Sptbn2
neuron projection development	GO:0031175	2	Cntnap2	Mapt
mRNA transport	GO:0051028	2	Ddx39b	Mapt
establishment of cell polarity	GO:0030010	2	Ephb1	Sdccag8
heart development	GO:0007507	2	Fbn1	Sall4
regulation of gene expression	GO:0010468	2	Fos	Mitf
in utero embryonic development	GO:0001701	2	Grin2b	Sall4
ion transport	GO:0006811	2	Grin2b	Slc38a2
sensory organ development	GO:0007423	2	Grin2b	Sox3
learning or memory	GO:0007611	2	Grin2b	Mapt
memory	GO:0007613	2	Grin2b	Mapt
regulation of response to DNA damage stimulus	GO:2001020	2	Ier3	Mapt
regulation of cell proliferation	GO:0042127	2	Il4ra	Mitf
positive regulation of gene expression	GO:0010628	2	Kif1b	Mitf
vesicle-mediated transport	GO:0016192	2	Kif1b	Sptbn2
mitochondrion transport along microtubule	GO:0047497	2	Kif1b	Mapt
negative regulation of cell migration	GO:0030336	2	Ldlrad4	Mitf
neuron migration	GO:0001764	2	Mapt	Sdccag8
synapse assembly	GO:0007416	2	Mapt	Sptbn2
synapse organization	GO:0050808	2	Mapt	Sema3e
negative regulation of transcription by RNA polymerase II	GO:0000122	2	Mitf	Sall4
Wnt signaling pathway	GO:0016055	2	Mitf	Tcf7l1
osteoclast differentiation	GO:0030316	2	Mitf	Sbno2
camera-type eye development	GO:0043010	2	Mitf	Neurod1
cell fate commitment	GO:0045165	2	Mitf	Neurod1
positive regulation of apoptotic process	GO:0043065	2	Neurod1	Tsc22d1
negative regulation of transcription, DNA-templated	GO:0045892	2	Sbno2	Tcf7l1
positive regulation of cell proliferation	GO:0008284	2	Shmt2	Tsc22d1

## Sheet: Male Blood
Description	GOBPID	#ofGene	Gene symbols
regulation of transcription, DNA-templated	GO:0006355	8	Acvrl1	Ar	Creb1	Gata2	Mllt3	Rara	Rfx1	Sbno2
cell differentiation	GO:0030154	7	Cend1	Creb1	Dapl1	Gata2	Lrp4	Rara	Sbno2
protein phosphorylation	GO:0006468	6	Acvrl1	Creb1	Mapkapk2	Prkca	Rara	Zap70
positive regulation of transcription, DNA-templated	GO:0045893	6	Acvrl1	Ar	Creb1	Mllt3	Rara	Spp1
positive regulation of transcription by RNA polymerase II	GO:0045944	6	Acvrl1	Ar	Creb1	Gata2	Rara	Sbno2
negative regulation of cell proliferation	GO:0008285	5	Acvrl1	Ar	Ddah1	Prkca	Rara
cell adhesion	GO:0007155	5	Dsc2	Lama3	Nfasc	Prkca	Spp1
negative regulation of gene expression	GO:0010629	4	Acvrl1	Creb1	Gata2	Rara
phosphorylation	GO:0016310	4	Acvrl1	Mapkapk2	Prkca	Zap70
positive regulation of angiogenesis	GO:0045766	4	Acvrl1	Ddah1	Gata2	Prkca
negative regulation of transcription by RNA polymerase II	GO:0000122	4	Ar	Dnajb1	Gata2	Rara
negative regulation of apoptotic process	GO:0043066	4	Bdnf	Gpx1	Rara	Spp1
cellular response to leukemia inhibitory factor	GO:1990830	4	Creb1	Mir671	Sbno2	Spp1
apoptotic process	GO:0006915	4	Dapl1	Dock1	Gpx1	Prkca
angiogenesis	GO:0001525	3	Acvrl1	Fmnl3	Prkca
oxidation-reduction process	GO:0055114	3	Aloxe3	Gpx1	Heph
positive regulation of gene expression	GO:0010628	3	Ar	Gata2	Rara
negative regulation of transcription, DNA-templated	GO:0045892	3	Ar	Rara	Sbno2
axon guidance	GO:0007411	3	Bdnf	Nfasc	Ptpro
positive regulation of neuron differentiation	GO:0045666	3	Bdnf	Gata2	Rara
cell migration	GO:0016477	3	Dock1	Fmnl3	Lama3
multicellular organism development	GO:0007275	3	Fmnl3	Lrp4	Rara
sensory perception of sound	GO:0007605	3	Gpx1	Lrig1	Mir671
ion transport	GO:0006811	3	Grik3	Heph	Kcnj5
negative regulation of canonical Wnt signaling pathway	GO:0090090	3	Lrp4	Mllt3	Ptpro
intracellular signal transduction	GO:0035556	3	Mapkapk2	Prkca	Zap70
protein autophosphorylation	GO:0046777	3	Mapkapk2	Prkca	Zap70
in utero embryonic development	GO:0001701	2	Acvrl1	Ar
positive regulation of endothelial cell proliferation	GO:0001938	2	Acvrl1	Prkca
signal transduction	GO:0007165	2	Acvrl1	Rara
transforming growth factor beta receptor signaling pathway	GO:0007179	2	Acvrl1	Creb1
BMP signaling pathway	GO:0030509	2	Acvrl1	Lrp4
lipid metabolic process	GO:0006629	2	Aloxe3	Gpx1
fat cell differentiation	GO:0045444	2	Aloxe3	Gpx1
regulation of systemic arterial blood pressure	GO:0003073	2	Ar	Ddah1
transcription, DNA-templated	GO:0006351	2	Ar	Gata2
regulation of transcription by RNA polymerase II	GO:0006357	2	Ar	Rfx1
spermatogenesis	GO:0007283	2	Ar	Rara
positive regulation of cell proliferation	GO:0008284	2	Ar	Rara
male gonad development	GO:0008584	2	Ar	Rara
multicellular organism growth	GO:0035264	2	Ar	Rara
cellular response to testosterone stimulus	GO:0071394	2	Ar	Spp1
ureteric bud development	GO:0001657	2	Bdnf	Rara
peripheral nervous system development	GO:0007422	2	Bdnf	Nfasc
learning or memory	GO:0007611	2	Bdnf	Prkca
memory	GO:0007613	2	Bdnf	Creb1
circadian rhythm	GO:0007623	2	Bdnf	Creb1
dendrite development	GO:0016358	2	Bdnf	Map2
response to drug	GO:0042493	2	Bdnf	Creb1
regulation of neuron apoptotic process	GO:0043523	2	Bdnf	Gpx1
regulation of synaptic plasticity	GO:0048167	2	Bdnf	Rara
inner ear development	GO:0048839	2	Bdnf	Mapkapk2
modulation of chemical synaptic transmission	GO:0050804	2	Bdnf	Grik3
positive regulation of synapse assembly	GO:0051965	2	Bdnf	Prkca
negative regulation of neuron death	GO:1901215	2	Bdnf	Creb1
neuron differentiation	GO:0030182	2	Cend1	Gata2
axonogenesis	GO:0007409	2	Creb1	Map2
response to organic substance	GO:0010033	2	Creb1	Spp1
pituitary gland development	GO:0021983	2	Creb1	Gata2
regulation of apoptotic process	GO:0042981	2	Creb1	Rara
protein stabilization	GO:0050821	2	Creb1	Telo2
cellular response to retinoic acid	GO:0071300	2	Creb1	Rara
phagocytosis	GO:0006909	2	Dock1	Gata2
cytoskeleton organization	GO:0007010	2	Dock1	Fmnl3
regulation of heart rate by cardiac conduction	GO:0086091	2	Dsc2	Kcnj5
cell-cell adhesion	GO:0098609	2	Dsc2	Lama3
central nervous system neuron development	GO:0021954	2	Gata2	Map2
response to reactive oxygen species	GO:0000302	2	Gpx1	Prkca
blood vessel endothelial cell migration	GO:0043534	2	Gpx1	Scarb1
positive regulation of protein kinase B signaling	GO:0051897	2	Gpx1	Rara
kidney development	GO:0001822	2	Lrp4	Schip1
synapse organization	GO:0050808	2	Lrp4	Nfasc
limb development	GO:0060173	2	Lrp4	Rara
peptidyl-serine phosphorylation	GO:0018105	2	Mapkapk2	Prkca
negative regulation of translation	GO:0017148	2	Prkca	Rara
neutrophil chemotaxis	GO:0030593	2	Prkca	Spp1
response to ethanol	GO:0045471	2	Prkca	Rara
positive regulation of bone resorption	GO:0045780	2	Prkca	Spp1
positive regulation of ERK1 and ERK2 cascade	GO:0070374	2	Prkca	Rara
cellular response to lipopolysaccharide	GO:0071222	2	Rara	Sbno2
ossification	GO:0001503	2	Sbno2	Spp1

## Sheet: Female Liver
Description	GOBPID	#ofGene	Gene symbols
regulation of transcription, DNA-templated	GO:0006355	6	Acvrl1	Foxp3	Notch4	Ppara	Prkcq	Rax
protein phosphorylation	GO:0006468	4	Acvrl1	Ephb1	Prkcq	Sgk1
signal transduction	GO:0007165	4	Acvrl1	Eras	Rrad	Tenm3
phosphorylation	GO:0016310	4	Acvrl1	Ephb1	Prkcq	Sgk1
positive regulation of transcription by RNA polymerase II	GO:0045944	4	Acvrl1	Foxp3	Ppara	Rax
cell differentiation	GO:0030154	4	D16Ertd472e	Notch4	Ppara	Tenm3
multicellular organism development	GO:0007275	4	Notch4	Ppara	Rax	Shroom3
pattern specification process	GO:0007389	3	Acvrl1	Rax	Shroom3
negative regulation of cell proliferation	GO:0008285	3	Acvrl1	Foxp3	Ptpn14
positive regulation of transcription, DNA-templated	GO:0045893	3	Acvrl1	Foxp3	Ppara
nervous system development	GO:0007399	3	D16Ertd472e	Ephb1	Hdac7
cell adhesion	GO:0007155	3	Ephb1	Lama2	Tenm3
negative regulation of transcription by RNA polymerase II	GO:0000122	3	Foxp3	Hdac7	Ppara
negative regulation of transcription, DNA-templated	GO:0045892	3	Foxp3	Hdac7	Ppara
negative regulation of inflammatory response	GO:0050728	3	Foxp3	Ppara	Tnfrsf1b
lipid metabolic process	GO:0006629	3	Gpat4	Hmgcs2	Ppara
inflammatory response	GO:0006954	3	Hdac7	Prkcq	Tnfrsf1b
negative regulation of neuron death	GO:1901215	3	Hdac7	Ppara	Tnfrsf1b
angiogenesis	GO:0001525	2	Acvrl1	Ephb1
lymphangiogenesis	GO:0001946	2	Acvrl1	Ptpn14
negative regulation of gene expression	GO:0010629	2	Acvrl1	Foxp3
negative regulation of cell growth	GO:0030308	2	Acvrl1	Rrad
negative regulation of cell migration	GO:0030336	2	Acvrl1	Ldlrad4
negative regulation of endothelial cell differentiation	GO:0045602	2	Acvrl1	Notch4
positive regulation of angiogenesis	GO:0045766	2	Acvrl1	Notch4
axon guidance	GO:0007411	2	Ephb1	Lama2
camera-type eye morphogenesis	GO:0048593	2	Ephb1	Tenm3
modulation of chemical synaptic transmission	GO:0050804	2	Ephb1	Gria1
cell chemotaxis	GO:0060326	2	Ephb1	Prkcq
negative regulation of interleukin-2 production	GO:0032703	2	Foxp3	Hdac7
positive regulation of interleukin-4 production	GO:0032753	2	Foxp3	Prkcq
cell morphogenesis	GO:0000902	2	Fry	Shroom3
fatty acid metabolic process	GO:0006631	2	Gpat4	Ppara
mammary gland development	GO:0030879	2	Gpat4	Notch4
ion transport	GO:0006811	2	Gria1	Grin2d
long-term memory	GO:0007616	2	Gria1	Sgk1
regulation of protein localization	GO:0032880	2	Notch4	Sgk1
peptidyl-serine phosphorylation	GO:0018105	2	Prkcq	Sgk1
intracellular signal transduction	GO:0035556	2	Prkcq	Sgk1

## Sheet: Male Liver
Description	GOBPID	#ofGene	Gene symbols
lipid metabolic process	GO:0006629	3	Adipor2	Disp3	Ldlr
negative regulation of cell growth	GO:0030308	3	Adipor2	Rrad	Sfrp2
negative regulation of gene expression	GO:0010629	3	Ldlr	Rest	Sfrp2
negative regulation of cell proliferation	GO:0008285	3	Prkca	Rest	Sfrp2
positive regulation of cardiac muscle hypertrophy	GO:0010613	2	Adk	Prkca
phosphorylation	GO:0016310	2	Adk	Prkca
MAPK cascade	GO:0000165	2	Adra2b	Mbp
angiogenesis	GO:0001525	2	Adra2b	Prkca
positive regulation of neuron differentiation	GO:0045666	2	Adra2b	Rest
steroid metabolic process	GO:0008202	2	Disp3	Ldlr
cholesterol metabolic process	GO:0008203	2	Disp3	Ldlr
cell differentiation	GO:0030154	2	Disp3	Sfrp2
negative regulation of neuron differentiation	GO:0045665	2	Disp3	Rest
positive regulation of gene expression	GO:0010628	2	Ldlr	Rest
positive regulation of inflammatory response	GO:0050729	2	Ldlr	Prkca
negative regulation of signal transduction	GO:0009968	2	Ldlrad4	Rgs19
negative regulation of epithelial to mesenchymal transition	GO:0010719	2	Ldlrad4	Sfrp2
negative regulation of cell migration	GO:0030336	2	Ldlrad4	Sfrp2
apoptotic process	GO:0006915	2	Prkca	Sfrp2
positive regulation of angiogenesis	GO:0045766	2	Prkca	Sfrp2
positive regulation of apoptotic process	GO:0043065	2	Rest	Sfrp2
negative regulation of transcription, DNA-templated	GO:0045892	2	Rest	Sfrp2
